# Supplementary material for: Females occasionally create duets with males but they never sing solo-year-round singing behaviour in an Afrotropical songbird
Source: Sci Rep. 2023 Jul 14;13:11405. doi: 10.1038/s41598-023-38552-5 (PMC10349113; doi:10.1038/s41598-023-38552-5)
Supplement: Supplementary file 2 — Supplementary Table S1. [file 41598_2023_38552_MOESM2_ESM.xlsx]

## Sheet: Day
Recording point ID	Day of recording in a season	Number of songs	Sex	Precipitation (mm per day)	Season
1	1	3	Female	0	Dry
1	1	13	Male	0	Dry
2	1	0	Female	0	Dry
2	1	6	Male	0	Dry
3	1	2	Female	0	Dry
3	1	6	Male	0	Dry
4	1	20	Female	0	Dry
4	1	46	Male	0	Dry
5	1	0	Male	0	Dry
5	1	0	Female	0	Dry
6	1	4	Female	0	Dry
6	1	8	Male	0	Dry
1	2	0	Male	0	Dry
1	2	0	Female	0	Dry
2	2	0	Female	0	Dry
2	2	7	Male	0	Dry
3	2	0	Female	0	Dry
3	2	7	Male	0	Dry
4	2	5	Female	0	Dry
4	2	25	Male	0	Dry
5	2	0	Female	0	Dry
5	2	2	Male	0	Dry
6	2	2	Female	0	Dry
6	2	5	Male	0	Dry
1	3	0	Female	0	Dry
1	3	6	Male	0	Dry
2	3	0	Female	0	Dry
2	3	9	Male	0	Dry
3	3	0	Female	0	Dry
3	3	1	Male	0	Dry
4	3	3	Female	0	Dry
4	3	10	Male	0	Dry
5	3	0	Male	0	Dry
5	3	0	Female	0	Dry
6	3	4	Female	0	Dry
6	3	29	Male	0	Dry
1	4	0	Female	0	Dry
1	4	3	Male	0	Dry
2	4	0	Male	0	Dry
2	4	0	Female	0	Dry
3	4	0	Female	0	Dry
3	4	1	Male	0	Dry
4	4	0	Female	0	Dry
4	4	3	Male	0	Dry
5	4	2	Female	0	Dry
5	4	6	Male	0	Dry
6	4	4	Female	0	Dry
6	4	19	Male	0	Dry
1	5	0	Female	0	Dry
1	5	1	Male	0	Dry
2	5	0	Male	0	Dry
2	5	0	Female	0	Dry
3	5	2	Female	0	Dry
3	5	7	Male	0	Dry
4	5	0	Female	0	Dry
4	5	3	Male	0	Dry
5	5	0	Male	0	Dry
5	5	0	Female	0	Dry
6	5	2	Female	0	Dry
6	5	9	Male	0	Dry
1	6	3	Female	0	Dry
1	6	21	Male	0	Dry
2	6	3	Female	0	Dry
2	6	12	Male	0	Dry
3	6	1	Female	0	Dry
3	6	8	Male	0	Dry
4	6	0	Female	0	Dry
4	6	3	Male	0	Dry
5	6	0	Female	0	Dry
5	6	7	Male	0	Dry
6	6	0	Female	0	Dry
6	6	3	Male	0	Dry
1	7	8	Female	0	Dry
1	7	35	Male	0	Dry
2	7	2	Female	0	Dry
2	7	9	Male	0	Dry
3	7	0	Female	0	Dry
3	7	8	Male	0	Dry
4	7	4	Female	0	Dry
4	7	21	Male	0	Dry
5	7	9	Female	0	Dry
5	7	16	Male	0	Dry
6	7	1	Female	0	Dry
6	7	16	Male	0	Dry
1	8	0	Female	0	Dry
1	8	19	Male	0	Dry
2	8	0	Female	0	Dry
2	8	17	Male	0	Dry
3	8	9	Female	0	Dry
3	8	49	Male	0	Dry
4	8	0	Female	0	Dry
4	8	15	Male	0	Dry
5	8	8	Female	0	Dry
5	8	22	Male	0	Dry
6	8	0	Female	0	Dry
6	8	33	Male	0	Dry
1	9	0	Female	0	Dry
1	9	18	Male	0	Dry
2	9	0	Female	0	Dry
2	9	13	Male	0	Dry
3	9	9	Female	0	Dry
3	9	27	Male	0	Dry
4	9	5	Female	0	Dry
4	9	8	Male	0	Dry
5	9	5	Female	0	Dry
5	9	27	Male	0	Dry
6	9	0	Female	0	Dry
6	9	21	Male	0	Dry
1	10	8	Female	0	Dry
1	10	12	Male	0	Dry
2	10	2	Female	0	Dry
2	10	24	Male	0	Dry
3	10	3	Female	0	Dry
3	10	24	Male	0	Dry
4	10	2	Female	0	Dry
4	10	4	Male	0	Dry
5	10	0	Female	0	Dry
5	10	20	Male	0	Dry
6	10	0	Female	0	Dry
6	10	7	Male	0	Dry
1	11	0	Female	0	Dry
1	11	15	Male	0	Dry
2	11	0	Female	0	Dry
2	11	29	Male	0	Dry
3	11	0	Female	0	Dry
3	11	20	Male	0	Dry
4	11	0	Female	0	Dry
4	11	13	Male	0	Dry
5	11	17	Female	0	Dry
5	11	44	Male	0	Dry
6	11	5	Female	0	Dry
6	11	7	Male	0	Dry
1	12	10	Female	0	Dry
1	12	33	Male	0	Dry
2	12	3	Female	0	Dry
2	12	10	Male	0	Dry
3	12	5	Female	0	Dry
3	12	57	Male	0	Dry
4	12	6	Female	0	Dry
4	12	36	Male	0	Dry
5	12	19	Female	0	Dry
5	12	41	Male	0	Dry
6	12	0	Female	0	Dry
6	12	17	Male	0	Dry
1	13	1	Female	0.1	Dry
1	13	36	Male	0.1	Dry
2	13	0	Female	0.1	Dry
2	13	26	Male	0.1	Dry
3	13	3	Female	0.1	Dry
3	13	63	Male	0.1	Dry
4	13	10	Female	0.1	Dry
4	13	31	Male	0.1	Dry
5	13	5	Female	0.1	Dry
5	13	74	Male	0.1	Dry
6	13	5	Female	0.1	Dry
6	13	66	Male	0.1	Dry
1	49	7	Female	0	Dry
1	49	44	Male	0	Dry
2	49	0	Male	0	Dry
2	49	0	Female	0	Dry
3	49	0	Female	0	Dry
3	49	14	Male	0	Dry
4	49	3	Female	0	Dry
4	49	17	Male	0	Dry
5	49	12	Female	0	Dry
5	49	34	Male	0	Dry
6	49	0	Female	0	Dry
6	49	50	Male	0	Dry
1	50	0	Female	0	Dry
1	50	14	Male	0	Dry
2	50	0	Male	0	Dry
2	50	0	Female	0	Dry
3	50	0	Female	0	Dry
3	50	1	Male	0	Dry
4	50	0	Female	0	Dry
4	50	8	Male	0	Dry
5	50	0	Male	0	Dry
5	50	0	Female	0	Dry
6	50	2	Female	0	Dry
6	50	12	Male	0	Dry
1	51	0	Female	1.9	Dry
1	51	16	Male	1.9	Dry
2	51	0	Female	1.9	Dry
2	51	5	Male	1.9	Dry
3	51	4	Female	1.9	Dry
3	51	15	Male	1.9	Dry
4	51	2	Female	1.9	Dry
4	51	18	Male	1.9	Dry
5	51	0	Female	1.9	Dry
5	51	19	Male	1.9	Dry
6	51	4	Female	1.9	Dry
6	51	23	Male	1.9	Dry
1	52	0	Female	0	Dry
1	52	12	Male	0	Dry
2	52	0	Female	0	Dry
2	52	4	Male	0	Dry
3	52	0	Female	0	Dry
3	52	4	Male	0	Dry
4	52	4	Female	0	Dry
4	52	25	Male	0	Dry
5	52	1	Female	0	Dry
5	52	41	Male	0	Dry
6	52	6	Female	0	Dry
6	52	16	Male	0	Dry
1	14	35	Female	3.3	Wet
1	14	119	Male	3.3	Wet
2	14	3	Female	3.3	Wet
2	14	46	Male	3.3	Wet
3	14	1	Female	3.3	Wet
3	14	90	Male	3.3	Wet
4	14	13	Female	3.3	Wet
4	14	132	Male	3.3	Wet
5	14	24	Female	3.3	Wet
5	14	88	Male	3.3	Wet
6	14	10	Female	3.3	Wet
6	14	72	Male	3.3	Wet
1	15	7	Female	0.8	Wet
1	15	50	Male	0.8	Wet
2	15	2	Female	0.8	Wet
2	15	72	Male	0.8	Wet
3	15	10	Female	0.8	Wet
3	15	42	Male	0.8	Wet
4	15	13	Female	0.8	Wet
4	15	165	Male	0.8	Wet
5	15	9	Female	0.8	Wet
5	15	113	Male	0.8	Wet
6	15	12	Female	0.8	Wet
6	15	86	Male	0.8	Wet
1	16	35	Female	7.3	Wet
1	16	111	Male	7.3	Wet
2	16	2	Female	7.3	Wet
2	16	107	Male	7.3	Wet
3	16	10	Female	7.3	Wet
3	16	26	Male	7.3	Wet
4	16	5	Female	7.3	Wet
4	16	59	Male	7.3	Wet
5	16	9	Female	7.3	Wet
5	16	47	Male	7.3	Wet
6	16	5	Female	7.3	Wet
6	16	93	Male	7.3	Wet
1	17	15	Female	4.7	Wet
1	17	94	Male	4.7	Wet
2	17	7	Female	4.7	Wet
2	17	93	Male	4.7	Wet
3	17	5	Female	4.7	Wet
3	17	43	Male	4.7	Wet
4	17	0	Female	4.7	Wet
4	17	86	Male	4.7	Wet
5	17	0	Female	4.7	Wet
5	17	81	Male	4.7	Wet
6	17	15	Female	4.7	Wet
6	17	133	Male	4.7	Wet
1	18	13	Female	2.7	Wet
1	18	122	Male	2.7	Wet
2	18	8	Female	2.7	Wet
2	18	119	Male	2.7	Wet
3	18	0	Female	2.7	Wet
3	18	24	Male	2.7	Wet
4	18	10	Female	2.7	Wet
4	18	80	Male	2.7	Wet
5	18	5	Female	2.7	Wet
5	18	58	Male	2.7	Wet
6	18	21	Female	2.7	Wet
6	18	132	Male	2.7	Wet
1	19	9	Female	2.9	Wet
1	19	120	Male	2.9	Wet
2	19	3	Female	2.9	Wet
2	19	40	Male	2.9	Wet
3	19	0	Female	2.9	Wet
3	19	52	Male	2.9	Wet
4	19	2	Female	2.9	Wet
4	19	38	Male	2.9	Wet
5	19	21	Female	2.9	Wet
5	19	80	Male	2.9	Wet
6	19	3	Female	2.9	Wet
6	19	103	Male	2.9	Wet
1	20	4	Female	10.8	Wet
1	20	58	Male	10.8	Wet
2	20	2	Female	10.8	Wet
2	20	92	Male	10.8	Wet
3	20	3	Female	10.8	Wet
3	20	27	Male	10.8	Wet
4	20	4	Female	10.8	Wet
4	20	80	Male	10.8	Wet
5	20	16	Female	10.8	Wet
5	20	95	Male	10.8	Wet
6	20	11	Female	10.8	Wet
6	20	114	Male	10.8	Wet
1	21	9	Female	5.1	Wet
1	21	48	Male	5.1	Wet
2	21	0	Female	5.1	Wet
2	21	49	Male	5.1	Wet
3	21	0	Female	5.1	Wet
3	21	22	Male	5.1	Wet
4	21	2	Female	5.1	Wet
4	21	62	Male	5.1	Wet
5	21	13	Female	5.1	Wet
5	21	77	Male	5.1	Wet
6	21	0	Female	5.1	Wet
6	21	86	Male	5.1	Wet
1	22	5	Female	11	Wet
1	22	28	Male	11	Wet
2	22	7	Female	11	Wet
2	22	83	Male	11	Wet
3	22	1	Female	11	Wet
3	22	21	Male	11	Wet
4	22	0	Female	11	Wet
4	22	28	Male	11	Wet
5	22	0	Female	11	Wet
5	22	55	Male	11	Wet
6	22	3	Female	11	Wet
6	22	53	Male	11	Wet
1	23	10	Female	1.9	Wet
1	23	58	Male	1.9	Wet
2	23	9	Female	1.9	Wet
2	23	92	Male	1.9	Wet
3	23	0	Female	1.9	Wet
3	23	33	Male	1.9	Wet
4	23	0	Female	1.9	Wet
4	23	17	Male	1.9	Wet
5	23	0	Female	1.9	Wet
5	23	25	Male	1.9	Wet
6	23	0	Female	1.9	Wet
6	23	91	Male	1.9	Wet
1	24	2	Female	7.4	Wet
1	24	67	Male	7.4	Wet
2	24	10	Female	7.4	Wet
2	24	115	Male	7.4	Wet
3	24	2	Female	7.4	Wet
3	24	19	Male	7.4	Wet
4	24	10	Female	7.4	Wet
4	24	49	Male	7.4	Wet
5	24	2	Female	7.4	Wet
5	24	30	Male	7.4	Wet
6	24	10	Female	7.4	Wet
6	24	106	Male	7.4	Wet
1	25	6	Female	15.8	Wet
1	25	75	Male	15.8	Wet
2	25	6	Female	15.8	Wet
2	25	90	Male	15.8	Wet
3	25	4	Female	15.8	Wet
3	25	39	Male	15.8	Wet
4	25	4	Female	15.8	Wet
4	25	55	Male	15.8	Wet
5	25	1	Female	15.8	Wet
5	25	43	Male	15.8	Wet
6	25	29	Female	15.8	Wet
6	25	169	Male	15.8	Wet
1	26	8	Female	36.7	Wet
1	26	41	Male	36.7	Wet
2	26	5	Female	36.7	Wet
2	26	71	Male	36.7	Wet
3	26	0	Female	36.7	Wet
3	26	7	Male	36.7	Wet
4	26	9	Female	36.7	Wet
4	26	70	Male	36.7	Wet
5	26	3	Female	36.7	Wet
5	26	18	Male	36.7	Wet
6	26	21	Female	36.7	Wet
6	26	84	Male	36.7	Wet
1	27	3	Female	8.1	Wet
1	27	57	Male	8.1	Wet
2	27	9	Female	8.1	Wet
2	27	34	Male	8.1	Wet
3	27	8	Female	8.1	Wet
3	27	43	Male	8.1	Wet
4	27	21	Female	8.1	Wet
4	27	81	Male	8.1	Wet
5	27	18	Female	8.1	Wet
5	27	103	Male	8.1	Wet
6	27	17	Female	8.1	Wet
6	27	89	Male	8.1	Wet
1	28	4	Female	8.9	Wet
1	28	56	Male	8.9	Wet
2	28	11	Female	8.9	Wet
2	28	41	Male	8.9	Wet
3	28	5	Female	8.9	Wet
3	28	21	Male	8.9	Wet
4	28	20	Female	8.9	Wet
4	28	48	Male	8.9	Wet
5	28	3	Female	8.9	Wet
5	28	45	Male	8.9	Wet
6	28	6	Female	8.9	Wet
6	28	63	Male	8.9	Wet
1	29	12	Female	34.7	Wet
1	29	83	Male	34.7	Wet
2	29	5	Female	34.7	Wet
2	29	70	Male	34.7	Wet
3	29	10	Female	34.7	Wet
3	29	35	Male	34.7	Wet
4	29	15	Female	34.7	Wet
4	29	56	Male	34.7	Wet
5	29	3	Female	34.7	Wet
5	29	28	Male	34.7	Wet
6	29	28	Female	34.7	Wet
6	29	103	Male	34.7	Wet
1	30	15	Female	11	Wet
1	30	48	Male	11	Wet
2	30	4	Female	11	Wet
2	30	38	Male	11	Wet
3	30	0	Female	11	Wet
3	30	12	Male	11	Wet
4	30	9	Female	11	Wet
4	30	22	Male	11	Wet
5	30	3	Female	11	Wet
5	30	14	Male	11	Wet
6	30	5	Female	11	Wet
6	30	42	Male	11	Wet
1	31	7	Female	14	Wet
1	31	64	Male	14	Wet
2	31	2	Female	14	Wet
2	31	50	Male	14	Wet
3	31	3	Female	14	Wet
3	31	36	Male	14	Wet
4	31	13	Female	14	Wet
4	31	44	Male	14	Wet
5	31	16	Female	14	Wet
5	31	45	Male	14	Wet
6	31	20	Female	14	Wet
6	31	84	Male	14	Wet
1	32	5	Female	8.7	Wet
1	32	57	Male	8.7	Wet
2	32	9	Female	8.7	Wet
2	32	55	Male	8.7	Wet
3	32	2	Female	8.7	Wet
3	32	36	Male	8.7	Wet
4	32	16	Female	8.7	Wet
4	32	46	Male	8.7	Wet
5	32	13	Female	8.7	Wet
5	32	55	Male	8.7	Wet
6	32	7	Female	8.7	Wet
6	32	89	Male	8.7	Wet
1	33	7	Female	17.9	Wet
1	33	64	Male	17.9	Wet
2	33	1	Female	17.9	Wet
2	33	79	Male	17.9	Wet
3	33	0	Female	17.9	Wet
3	33	22	Male	17.9	Wet
4	33	9	Female	17.9	Wet
4	33	55	Male	17.9	Wet
5	33	14	Female	17.9	Wet
5	33	71	Male	17.9	Wet
6	33	7	Female	17.9	Wet
6	33	81	Male	17.9	Wet
1	34	5	Female	23.9	Wet
1	34	43	Male	23.9	Wet
2	34	4	Female	23.9	Wet
2	34	44	Male	23.9	Wet
3	34	0	Male	23.9	Wet
3	34	0	Female	23.9	Wet
4	34	9	Female	23.9	Wet
4	34	35	Male	23.9	Wet
5	34	7	Female	23.9	Wet
5	34	30	Male	23.9	Wet
6	34	17	Female	23.9	Wet
6	34	87	Male	23.9	Wet
1	35	16	Female	9	Wet
1	35	71	Male	9	Wet
2	35	5	Female	9	Wet
2	35	39	Male	9	Wet
3	35	3	Female	9	Wet
3	35	38	Male	9	Wet
4	35	22	Female	9	Wet
4	35	52	Male	9	Wet
5	35	16	Female	9	Wet
5	35	57	Male	9	Wet
6	35	15	Female	9	Wet
6	35	46	Male	9	Wet
1	36	5	Female	1	Wet
1	36	46	Male	1	Wet
2	36	7	Female	1	Wet
2	36	59	Male	1	Wet
3	36	0	Female	1	Wet
3	36	3	Male	1	Wet
4	36	4	Female	1	Wet
4	36	24	Male	1	Wet
5	36	4	Female	1	Wet
5	36	30	Male	1	Wet
6	36	18	Female	1	Wet
6	36	97	Male	1	Wet
1	37	6	Female	23.2	Wet
1	37	25	Male	23.2	Wet
2	37	2	Female	23.2	Wet
2	37	25	Male	23.2	Wet
3	37	0	Female	23.2	Wet
3	37	10	Male	23.2	Wet
4	37	9	Female	23.2	Wet
4	37	30	Male	23.2	Wet
5	37	0	Female	23.2	Wet
5	37	20	Male	23.2	Wet
6	37	10	Female	23.2	Wet
6	37	73	Male	23.2	Wet
1	38	0	Female	14.3	Wet
1	38	28	Male	14.3	Wet
2	38	0	Female	14.3	Wet
2	38	24	Male	14.3	Wet
3	38	0	Female	14.3	Wet
3	38	8	Male	14.3	Wet
4	38	8	Female	14.3	Wet
4	38	24	Male	14.3	Wet
5	38	0	Female	14.3	Wet
5	38	15	Male	14.3	Wet
6	38	8	Female	14.3	Wet
6	38	106	Male	14.3	Wet
1	39	0	Female	11	Wet
1	39	20	Male	11	Wet
2	39	0	Female	11	Wet
2	39	25	Male	11	Wet
3	39	3	Female	11	Wet
3	39	20	Male	11	Wet
4	39	7	Female	11	Wet
4	39	59	Male	11	Wet
5	39	7	Female	11	Wet
5	39	25	Male	11	Wet
6	39	9	Female	11	Wet
6	39	78	Male	11	Wet
1	40	0	Female	11.9	Wet
1	40	15	Male	11.9	Wet
2	40	0	Female	11.9	Wet
2	40	6	Male	11.9	Wet
3	40	0	Female	11.9	Wet
3	40	7	Male	11.9	Wet
4	40	0	Female	11.9	Wet
4	40	11	Male	11.9	Wet
5	40	1	Female	11.9	Wet
5	40	18	Male	11.9	Wet
6	40	2	Female	11.9	Wet
6	40	37	Male	11.9	Wet
1	41	10	Female	28.8	Wet
1	41	24	Male	28.8	Wet
2	41	0	Male	28.8	Wet
2	41	0	Female	28.8	Wet
3	41	0	Female	28.8	Wet
3	41	3	Male	28.8	Wet
4	41	2	Female	28.8	Wet
4	41	7	Male	28.8	Wet
5	41	0	Female	28.8	Wet
5	41	7	Male	28.8	Wet
6	41	6	Female	28.8	Wet
6	41	27	Male	28.8	Wet
1	42	1	Female	7.9	Wet
1	42	25	Male	7.9	Wet
2	42	0	Female	7.9	Wet
2	42	1	Male	7.9	Wet
3	42	0	Male	7.9	Wet
3	42	0	Female	7.9	Wet
4	42	0	Female	7.9	Wet
4	42	14	Male	7.9	Wet
5	42	0	Female	7.9	Wet
5	42	4	Male	7.9	Wet
6	42	5	Female	7.9	Wet
6	42	33	Male	7.9	Wet
1	43	7	Female	6.8	Wet
1	43	14	Male	6.8	Wet
2	43	0	Female	6.8	Wet
2	43	43	Male	6.8	Wet
3	43	0	Female	6.8	Wet
3	43	11	Male	6.8	Wet
4	43	0	Female	6.8	Wet
4	43	1	Male	6.8	Wet
5	43	0	Female	6.8	Wet
5	43	5	Male	6.8	Wet
6	43	1	Female	6.8	Wet
6	43	11	Male	6.8	Wet
1	44	0	Female	5	Wet
1	44	8	Male	5	Wet
2	44	1	Female	5	Wet
2	44	19	Male	5	Wet
3	44	0	Female	5	Wet
3	44	6	Male	5	Wet
4	44	0	Female	5	Wet
4	44	16	Male	5	Wet
5	44	0	Female	5	Wet
5	44	19	Male	5	Wet
6	44	5	Female	5	Wet
6	44	72	Male	5	Wet
1	45	6	Female	5.4	Wet
1	45	31	Male	5.4	Wet
2	45	0	Female	5.4	Wet
2	45	18	Male	5.4	Wet
3	45	1	Female	5.4	Wet
3	45	19	Male	5.4	Wet
4	45	0	Male	5.4	Wet
4	45	0	Female	5.4	Wet
5	45	9	Female	5.4	Wet
5	45	15	Male	5.4	Wet
6	45	0	Female	5.4	Wet
6	45	9	Male	5.4	Wet
1	46	0	Female	5.1	Wet
1	46	32	Male	5.1	Wet
2	46	0	Female	5.1	Wet
2	46	16	Male	5.1	Wet
3	46	5	Female	5.1	Wet
3	46	11	Male	5.1	Wet
4	46	12	Female	5.1	Wet
4	46	34	Male	5.1	Wet
5	46	3	Female	5.1	Wet
5	46	22	Male	5.1	Wet
6	46	0	Female	5.1	Wet
6	46	19	Male	5.1	Wet
1	47	0	Female	3.5	Wet
1	47	8	Male	3.5	Wet
2	47	0	Female	3.5	Wet
2	47	10	Male	3.5	Wet
3	47	0	Female	3.5	Wet
3	47	11	Male	3.5	Wet
4	47	6	Female	3.5	Wet
4	47	34	Male	3.5	Wet
5	47	1	Female	3.5	Wet
5	47	31	Male	3.5	Wet
6	47	4	Female	3.5	Wet
6	47	35	Male	3.5	Wet
1	48	0	Female	7	Wet
1	48	2	Male	7	Wet
2	48	0	Female	7	Wet
2	48	7	Male	7	Wet
3	48	2	Female	7	Wet
3	48	9	Male	7	Wet
4	48	2	Female	7	Wet
4	48	3	Male	7	Wet
5	48	1	Female	7	Wet
5	48	7	Male	7	Wet
6	48	0	Female	7	Wet
6	48	9	Male	7	Wet

## Sheet: Hour
Recording point ID	Data	Day of recording in season	Number of songs	Sex	Time from sunrise (hour)	Season
2	2015-12-07	1	0	Female	-1	Dry
4	2015-12-07	1	0	Female	-1	Dry
5	2015-12-07	1	0	Male	-1	Dry
5	2015-12-07	1	0	Female	-1	Dry
6	2015-12-07	1	0	Male	-1	Dry
6	2015-12-07	1	0	Female	-1	Dry
1	2015-12-07	1	2	Female	-1	Dry
3	2015-12-07	1	2	Female	-1	Dry
3	2015-12-07	1	3	Male	-1	Dry
1	2015-12-07	1	5	Male	-1	Dry
4	2015-12-07	1	5	Male	-1	Dry
2	2015-12-07	1	6	Male	-1	Dry
1	2015-12-07	1	0	Female	0	Dry
1	2015-12-07	1	0	Male	0	Dry
2	2015-12-07	1	0	Male	0	Dry
2	2015-12-07	1	0	Female	0	Dry
3	2015-12-07	1	0	Female	0	Dry
5	2015-12-07	1	0	Male	0	Dry
5	2015-12-07	1	0	Female	0	Dry
6	2015-12-07	1	0	Male	0	Dry
6	2015-12-07	1	0	Female	0	Dry
3	2015-12-07	1	3	Male	0	Dry
4	2015-12-07	1	5	Female	0	Dry
4	2015-12-07	1	10	Male	0	Dry
1	2015-12-07	1	0	Female	1	Dry
1	2015-12-07	1	0	Male	1	Dry
2	2015-12-07	1	0	Male	1	Dry
2	2015-12-07	1	0	Female	1	Dry
3	2015-12-07	1	0	Male	1	Dry
3	2015-12-07	1	0	Female	1	Dry
4	2015-12-07	1	0	Female	1	Dry
5	2015-12-07	1	0	Male	1	Dry
5	2015-12-07	1	0	Female	1	Dry
6	2015-12-07	1	4	Female	1	Dry
4	2015-12-07	1	6	Male	1	Dry
6	2015-12-07	1	8	Male	1	Dry
1	2015-12-07	1	0	Female	2	Dry
2	2015-12-07	1	0	Male	2	Dry
2	2015-12-07	1	0	Female	2	Dry
3	2015-12-07	1	0	Male	2	Dry
3	2015-12-07	1	0	Female	2	Dry
4	2015-12-07	1	0	Female	2	Dry
5	2015-12-07	1	0	Male	2	Dry
5	2015-12-07	1	0	Female	2	Dry
6	2015-12-07	1	0	Male	2	Dry
6	2015-12-07	1	0	Female	2	Dry
1	2015-12-07	1	1	Male	2	Dry
4	2015-12-07	1	1	Male	2	Dry
1	2015-12-07	1	0	Female	3	Dry
1	2015-12-07	1	0	Male	3	Dry
2	2015-12-07	1	0	Male	3	Dry
2	2015-12-07	1	0	Female	3	Dry
3	2015-12-07	1	0	Male	3	Dry
3	2015-12-07	1	0	Female	3	Dry
5	2015-12-07	1	0	Male	3	Dry
5	2015-12-07	1	0	Female	3	Dry
6	2015-12-07	1	0	Male	3	Dry
6	2015-12-07	1	0	Female	3	Dry
4	2015-12-07	1	1	Female	3	Dry
4	2015-12-07	1	4	Male	3	Dry
1	2015-12-07	1	0	Female	4	Dry
1	2015-12-07	1	0	Male	4	Dry
2	2015-12-07	1	0	Male	4	Dry
2	2015-12-07	1	0	Female	4	Dry
3	2015-12-07	1	0	Male	4	Dry
3	2015-12-07	1	0	Female	4	Dry
4	2015-12-07	1	0	Female	4	Dry
5	2015-12-07	1	0	Male	4	Dry
5	2015-12-07	1	0	Female	4	Dry
6	2015-12-07	1	0	Male	4	Dry
6	2015-12-07	1	0	Female	4	Dry
4	2015-12-07	1	3	Male	4	Dry
1	2015-12-07	1	0	Female	5	Dry
1	2015-12-07	1	0	Male	5	Dry
2	2015-12-07	1	0	Male	5	Dry
2	2015-12-07	1	0	Female	5	Dry
3	2015-12-07	1	0	Male	5	Dry
3	2015-12-07	1	0	Female	5	Dry
5	2015-12-07	1	0	Male	5	Dry
5	2015-12-07	1	0	Female	5	Dry
6	2015-12-07	1	0	Male	5	Dry
6	2015-12-07	1	0	Female	5	Dry
4	2015-12-07	1	1	Male	5	Dry
4	2015-12-07	1	1	Female	5	Dry
1	2015-12-07	1	0	Female	6	Dry
1	2015-12-07	1	0	Male	6	Dry
2	2015-12-07	1	0	Male	6	Dry
2	2015-12-07	1	0	Female	6	Dry
3	2015-12-07	1	0	Male	6	Dry
3	2015-12-07	1	0	Female	6	Dry
5	2015-12-07	1	0	Male	6	Dry
5	2015-12-07	1	0	Female	6	Dry
6	2015-12-07	1	0	Male	6	Dry
6	2015-12-07	1	0	Female	6	Dry
4	2015-12-07	1	5	Male	6	Dry
4	2015-12-07	1	5	Female	6	Dry
1	2015-12-07	1	0	Female	7	Dry
1	2015-12-07	1	0	Male	7	Dry
2	2015-12-07	1	0	Male	7	Dry
2	2015-12-07	1	0	Female	7	Dry
3	2015-12-07	1	0	Male	7	Dry
3	2015-12-07	1	0	Female	7	Dry
5	2015-12-07	1	0	Male	7	Dry
5	2015-12-07	1	0	Female	7	Dry
6	2015-12-07	1	0	Male	7	Dry
6	2015-12-07	1	0	Female	7	Dry
4	2015-12-07	1	3	Male	7	Dry
4	2015-12-07	1	3	Female	7	Dry
1	2015-12-07	1	0	Female	8	Dry
1	2015-12-07	1	0	Male	8	Dry
2	2015-12-07	1	0	Male	8	Dry
2	2015-12-07	1	0	Female	8	Dry
3	2015-12-07	1	0	Male	8	Dry
3	2015-12-07	1	0	Female	8	Dry
5	2015-12-07	1	0	Male	8	Dry
5	2015-12-07	1	0	Female	8	Dry
6	2015-12-07	1	0	Male	8	Dry
6	2015-12-07	1	0	Female	8	Dry
4	2015-12-07	1	1	Male	8	Dry
4	2015-12-07	1	1	Female	8	Dry
1	2015-12-07	1	0	Female	9	Dry
2	2015-12-07	1	0	Male	9	Dry
2	2015-12-07	1	0	Female	9	Dry
3	2015-12-07	1	0	Male	9	Dry
3	2015-12-07	1	0	Female	9	Dry
5	2015-12-07	1	0	Male	9	Dry
5	2015-12-07	1	0	Female	9	Dry
6	2015-12-07	1	0	Male	9	Dry
6	2015-12-07	1	0	Female	9	Dry
1	2015-12-07	1	3	Male	9	Dry
4	2015-12-07	1	4	Female	9	Dry
4	2015-12-07	1	7	Male	9	Dry
1	2015-12-07	1	0	Female	10	Dry
1	2015-12-07	1	0	Male	10	Dry
2	2015-12-07	1	0	Male	10	Dry
2	2015-12-07	1	0	Female	10	Dry
3	2015-12-07	1	0	Male	10	Dry
3	2015-12-07	1	0	Female	10	Dry
4	2015-12-07	1	0	Male	10	Dry
4	2015-12-07	1	0	Female	10	Dry
5	2015-12-07	1	0	Male	10	Dry
5	2015-12-07	1	0	Female	10	Dry
6	2015-12-07	1	0	Male	10	Dry
6	2015-12-07	1	0	Female	10	Dry
1	2015-12-07	1	0	Female	11	Dry
2	2015-12-07	1	0	Male	11	Dry
2	2015-12-07	1	0	Female	11	Dry
3	2015-12-07	1	0	Male	11	Dry
3	2015-12-07	1	0	Female	11	Dry
4	2015-12-07	1	0	Male	11	Dry
4	2015-12-07	1	0	Female	11	Dry
5	2015-12-07	1	0	Male	11	Dry
5	2015-12-07	1	0	Female	11	Dry
6	2015-12-07	1	0	Male	11	Dry
6	2015-12-07	1	0	Female	11	Dry
1	2015-12-07	1	2	Male	11	Dry
2	2015-12-07	1	0	Male	12	Dry
2	2015-12-07	1	0	Female	12	Dry
3	2015-12-07	1	0	Male	12	Dry
3	2015-12-07	1	0	Female	12	Dry
4	2015-12-07	1	0	Male	12	Dry
4	2015-12-07	1	0	Female	12	Dry
5	2015-12-07	1	0	Male	12	Dry
5	2015-12-07	1	0	Female	12	Dry
6	2015-12-07	1	0	Male	12	Dry
6	2015-12-07	1	0	Female	12	Dry
1	2015-12-07	1	1	Female	12	Dry
1	2015-12-07	1	2	Male	12	Dry
1	2015-12-14	2	0	Male	-1	Dry
1	2015-12-14	2	0	Female	-1	Dry
2	2015-12-14	2	0	Female	-1	Dry
3	2015-12-14	2	0	Male	-1	Dry
3	2015-12-14	2	0	Female	-1	Dry
4	2015-12-14	2	0	Male	-1	Dry
4	2015-12-14	2	0	Female	-1	Dry
5	2015-12-14	2	0	Male	-1	Dry
5	2015-12-14	2	0	Female	-1	Dry
6	2015-12-14	2	0	Male	-1	Dry
6	2015-12-14	2	0	Female	-1	Dry
2	2015-12-14	2	4	Male	-1	Dry
1	2015-12-14	2	0	Male	0	Dry
1	2015-12-14	2	0	Female	0	Dry
2	2015-12-14	2	0	Male	0	Dry
2	2015-12-14	2	0	Female	0	Dry
3	2015-12-14	2	0	Female	0	Dry
4	2015-12-14	2	0	Female	0	Dry
5	2015-12-14	2	0	Female	0	Dry
4	2015-12-14	2	1	Male	0	Dry
5	2015-12-14	2	2	Male	0	Dry
6	2015-12-14	2	2	Female	0	Dry
6	2015-12-14	2	5	Male	0	Dry
3	2015-12-14	2	7	Male	0	Dry
1	2015-12-14	2	0	Male	1	Dry
1	2015-12-14	2	0	Female	1	Dry
2	2015-12-14	2	0	Male	1	Dry
2	2015-12-14	2	0	Female	1	Dry
3	2015-12-14	2	0	Male	1	Dry
3	2015-12-14	2	0	Female	1	Dry
4	2015-12-14	2	0	Male	1	Dry
4	2015-12-14	2	0	Female	1	Dry
5	2015-12-14	2	0	Male	1	Dry
5	2015-12-14	2	0	Female	1	Dry
6	2015-12-14	2	0	Male	1	Dry
6	2015-12-14	2	0	Female	1	Dry
1	2015-12-14	2	0	Male	2	Dry
1	2015-12-14	2	0	Female	2	Dry
2	2015-12-14	2	0	Male	2	Dry
2	2015-12-14	2	0	Female	2	Dry
3	2015-12-14	2	0	Male	2	Dry
3	2015-12-14	2	0	Female	2	Dry
4	2015-12-14	2	0	Female	2	Dry
5	2015-12-14	2	0	Male	2	Dry
5	2015-12-14	2	0	Female	2	Dry
6	2015-12-14	2	0	Male	2	Dry
6	2015-12-14	2	0	Female	2	Dry
4	2015-12-14	2	4	Male	2	Dry
1	2015-12-14	2	0	Male	3	Dry
1	2015-12-14	2	0	Female	3	Dry
2	2015-12-14	2	0	Male	3	Dry
2	2015-12-14	2	0	Female	3	Dry
3	2015-12-14	2	0	Male	3	Dry
3	2015-12-14	2	0	Female	3	Dry
4	2015-12-14	2	0	Female	3	Dry
5	2015-12-14	2	0	Male	3	Dry
5	2015-12-14	2	0	Female	3	Dry
6	2015-12-14	2	0	Male	3	Dry
6	2015-12-14	2	0	Female	3	Dry
4	2015-12-14	2	2	Male	3	Dry
1	2015-12-14	2	0	Male	4	Dry
1	2015-12-14	2	0	Female	4	Dry
2	2015-12-14	2	0	Male	4	Dry
2	2015-12-14	2	0	Female	4	Dry
3	2015-12-14	2	0	Male	4	Dry
3	2015-12-14	2	0	Female	4	Dry
4	2015-12-14	2	0	Male	4	Dry
4	2015-12-14	2	0	Female	4	Dry
5	2015-12-14	2	0	Male	4	Dry
5	2015-12-14	2	0	Female	4	Dry
6	2015-12-14	2	0	Male	4	Dry
6	2015-12-14	2	0	Female	4	Dry
1	2015-12-14	2	0	Male	5	Dry
1	2015-12-14	2	0	Female	5	Dry
2	2015-12-14	2	0	Male	5	Dry
2	2015-12-14	2	0	Female	5	Dry
3	2015-12-14	2	0	Male	5	Dry
3	2015-12-14	2	0	Female	5	Dry
5	2015-12-14	2	0	Male	5	Dry
5	2015-12-14	2	0	Female	5	Dry
6	2015-12-14	2	0	Male	5	Dry
6	2015-12-14	2	0	Female	5	Dry
4	2015-12-14	2	3	Female	5	Dry
4	2015-12-14	2	4	Male	5	Dry
1	2015-12-14	2	0	Male	6	Dry
1	2015-12-14	2	0	Female	6	Dry
2	2015-12-14	2	0	Male	6	Dry
2	2015-12-14	2	0	Female	6	Dry
3	2015-12-14	2	0	Male	6	Dry
3	2015-12-14	2	0	Female	6	Dry
4	2015-12-14	2	0	Male	6	Dry
4	2015-12-14	2	0	Female	6	Dry
5	2015-12-14	2	0	Male	6	Dry
5	2015-12-14	2	0	Female	6	Dry
6	2015-12-14	2	0	Male	6	Dry
6	2015-12-14	2	0	Female	6	Dry
1	2015-12-14	2	0	Male	7	Dry
1	2015-12-14	2	0	Female	7	Dry
2	2015-12-14	2	0	Male	7	Dry
2	2015-12-14	2	0	Female	7	Dry
3	2015-12-14	2	0	Male	7	Dry
3	2015-12-14	2	0	Female	7	Dry
5	2015-12-14	2	0	Male	7	Dry
5	2015-12-14	2	0	Female	7	Dry
6	2015-12-14	2	0	Male	7	Dry
6	2015-12-14	2	0	Female	7	Dry
4	2015-12-14	2	2	Female	7	Dry
4	2015-12-14	2	4	Male	7	Dry
1	2015-12-14	2	0	Male	8	Dry
1	2015-12-14	2	0	Female	8	Dry
2	2015-12-14	2	0	Male	8	Dry
2	2015-12-14	2	0	Female	8	Dry
3	2015-12-14	2	0	Male	8	Dry
3	2015-12-14	2	0	Female	8	Dry
4	2015-12-14	2	0	Male	8	Dry
4	2015-12-14	2	0	Female	8	Dry
5	2015-12-14	2	0	Male	8	Dry
5	2015-12-14	2	0	Female	8	Dry
6	2015-12-14	2	0	Male	8	Dry
6	2015-12-14	2	0	Female	8	Dry
1	2015-12-14	2	0	Male	9	Dry
1	2015-12-14	2	0	Female	9	Dry
2	2015-12-14	2	0	Male	9	Dry
2	2015-12-14	2	0	Female	9	Dry
3	2015-12-14	2	0	Male	9	Dry
3	2015-12-14	2	0	Female	9	Dry
4	2015-12-14	2	0	Female	9	Dry
5	2015-12-14	2	0	Male	9	Dry
5	2015-12-14	2	0	Female	9	Dry
6	2015-12-14	2	0	Male	9	Dry
6	2015-12-14	2	0	Female	9	Dry
4	2015-12-14	2	1	Male	9	Dry
1	2015-12-14	2	0	Male	10	Dry
1	2015-12-14	2	0	Female	10	Dry
2	2015-12-14	2	0	Male	10	Dry
2	2015-12-14	2	0	Female	10	Dry
3	2015-12-14	2	0	Male	10	Dry
3	2015-12-14	2	0	Female	10	Dry
4	2015-12-14	2	0	Female	10	Dry
5	2015-12-14	2	0	Male	10	Dry
5	2015-12-14	2	0	Female	10	Dry
6	2015-12-14	2	0	Male	10	Dry
6	2015-12-14	2	0	Female	10	Dry
4	2015-12-14	2	5	Male	10	Dry
1	2015-12-14	2	0	Male	11	Dry
1	2015-12-14	2	0	Female	11	Dry
2	2015-12-14	2	0	Female	11	Dry
3	2015-12-14	2	0	Male	11	Dry
3	2015-12-14	2	0	Female	11	Dry
4	2015-12-14	2	0	Female	11	Dry
5	2015-12-14	2	0	Male	11	Dry
5	2015-12-14	2	0	Female	11	Dry
6	2015-12-14	2	0	Male	11	Dry
6	2015-12-14	2	0	Female	11	Dry
2	2015-12-14	2	3	Male	11	Dry
4	2015-12-14	2	4	Male	11	Dry
1	2015-12-14	2	0	Female	12	Dry
1	2015-12-14	2	0	Male	12	Dry
2	2015-12-14	2	0	Male	12	Dry
2	2015-12-14	2	0	Female	12	Dry
3	2015-12-14	2	0	Male	12	Dry
3	2015-12-14	2	0	Female	12	Dry
4	2015-12-14	2	0	Male	12	Dry
4	2015-12-14	2	0	Female	12	Dry
5	2015-12-14	2	0	Male	12	Dry
5	2015-12-14	2	0	Female	12	Dry
6	2015-12-14	2	0	Male	12	Dry
6	2015-12-14	2	0	Female	12	Dry
1	2015-12-21	3	0	Female	-1	Dry
2	2015-12-21	3	0	Female	-1	Dry
3	2015-12-21	3	0	Male	-1	Dry
3	2015-12-21	3	0	Female	-1	Dry
4	2015-12-21	3	0	Male	-1	Dry
4	2015-12-21	3	0	Female	-1	Dry
5	2015-12-21	3	0	Male	-1	Dry
5	2015-12-21	3	0	Female	-1	Dry
6	2015-12-21	3	0	Female	-1	Dry
6	2015-12-21	3	5	Male	-1	Dry
1	2015-12-21	3	6	Male	-1	Dry
2	2015-12-21	3	6	Male	-1	Dry
1	2015-12-21	3	0	Male	0	Dry
1	2015-12-21	3	0	Female	0	Dry
2	2015-12-21	3	0	Male	0	Dry
2	2015-12-21	3	0	Female	0	Dry
3	2015-12-21	3	0	Male	0	Dry
3	2015-12-21	3	0	Female	0	Dry
4	2015-12-21	3	0	Female	0	Dry
5	2015-12-21	3	0	Male	0	Dry
5	2015-12-21	3	0	Female	0	Dry
6	2015-12-21	3	3	Male	0	Dry
6	2015-12-21	3	3	Female	0	Dry
4	2015-12-21	3	7	Male	0	Dry
1	2015-12-21	3	0	Male	1	Dry
1	2015-12-21	3	0	Female	1	Dry
2	2015-12-21	3	0	Female	1	Dry
3	2015-12-21	3	0	Female	1	Dry
4	2015-12-21	3	0	Male	1	Dry
4	2015-12-21	3	0	Female	1	Dry
5	2015-12-21	3	0	Male	1	Dry
5	2015-12-21	3	0	Female	1	Dry
6	2015-12-21	3	0	Male	1	Dry
6	2015-12-21	3	0	Female	1	Dry
2	2015-12-21	3	1	Male	1	Dry
3	2015-12-21	3	1	Male	1	Dry
1	2015-12-21	3	0	Male	2	Dry
1	2015-12-21	3	0	Female	2	Dry
2	2015-12-21	3	0	Male	2	Dry
2	2015-12-21	3	0	Female	2	Dry
3	2015-12-21	3	0	Male	2	Dry
3	2015-12-21	3	0	Female	2	Dry
5	2015-12-21	3	0	Male	2	Dry
5	2015-12-21	3	0	Female	2	Dry
6	2015-12-21	3	0	Male	2	Dry
6	2015-12-21	3	0	Female	2	Dry
4	2015-12-21	3	3	Male	2	Dry
4	2015-12-21	3	3	Female	2	Dry
1	2015-12-21	3	0	Male	3	Dry
1	2015-12-21	3	0	Female	3	Dry
2	2015-12-21	3	0	Male	3	Dry
2	2015-12-21	3	0	Female	3	Dry
3	2015-12-21	3	0	Male	3	Dry
3	2015-12-21	3	0	Female	3	Dry
4	2015-12-21	3	0	Male	3	Dry
4	2015-12-21	3	0	Female	3	Dry
5	2015-12-21	3	0	Male	3	Dry
5	2015-12-21	3	0	Female	3	Dry
6	2015-12-21	3	0	Female	3	Dry
6	2015-12-21	3	1	Male	3	Dry
1	2015-12-21	3	0	Male	4	Dry
1	2015-12-21	3	0	Female	4	Dry
2	2015-12-21	3	0	Male	4	Dry
2	2015-12-21	3	0	Female	4	Dry
3	2015-12-21	3	0	Male	4	Dry
3	2015-12-21	3	0	Female	4	Dry
4	2015-12-21	3	0	Male	4	Dry
4	2015-12-21	3	0	Female	4	Dry
5	2015-12-21	3	0	Male	4	Dry
5	2015-12-21	3	0	Female	4	Dry
6	2015-12-21	3	1	Female	4	Dry
6	2015-12-21	3	10	Male	4	Dry
1	2015-12-21	3	0	Male	5	Dry
1	2015-12-21	3	0	Female	5	Dry
2	2015-12-21	3	0	Male	5	Dry
2	2015-12-21	3	0	Female	5	Dry
3	2015-12-21	3	0	Male	5	Dry
3	2015-12-21	3	0	Female	5	Dry
4	2015-12-21	3	0	Male	5	Dry
4	2015-12-21	3	0	Female	5	Dry
5	2015-12-21	3	0	Male	5	Dry
5	2015-12-21	3	0	Female	5	Dry
6	2015-12-21	3	0	Male	5	Dry
6	2015-12-21	3	0	Female	5	Dry
1	2015-12-21	3	0	Male	6	Dry
1	2015-12-21	3	0	Female	6	Dry
2	2015-12-21	3	0	Male	6	Dry
2	2015-12-21	3	0	Female	6	Dry
3	2015-12-21	3	0	Male	6	Dry
3	2015-12-21	3	0	Female	6	Dry
4	2015-12-21	3	0	Male	6	Dry
4	2015-12-21	3	0	Female	6	Dry
5	2015-12-21	3	0	Male	6	Dry
5	2015-12-21	3	0	Female	6	Dry
6	2015-12-21	3	0	Female	6	Dry
6	2015-12-21	3	3	Male	6	Dry
1	2015-12-21	3	0	Male	7	Dry
1	2015-12-21	3	0	Female	7	Dry
2	2015-12-21	3	0	Male	7	Dry
2	2015-12-21	3	0	Female	7	Dry
3	2015-12-21	3	0	Male	7	Dry
3	2015-12-21	3	0	Female	7	Dry
4	2015-12-21	3	0	Male	7	Dry
4	2015-12-21	3	0	Female	7	Dry
5	2015-12-21	3	0	Male	7	Dry
5	2015-12-21	3	0	Female	7	Dry
6	2015-12-21	3	0	Male	7	Dry
6	2015-12-21	3	0	Female	7	Dry
1	2015-12-21	3	0	Male	8	Dry
1	2015-12-21	3	0	Female	8	Dry
2	2015-12-21	3	0	Male	8	Dry
2	2015-12-21	3	0	Female	8	Dry
3	2015-12-21	3	0	Male	8	Dry
3	2015-12-21	3	0	Female	8	Dry
4	2015-12-21	3	0	Male	8	Dry
4	2015-12-21	3	0	Female	8	Dry
5	2015-12-21	3	0	Male	8	Dry
5	2015-12-21	3	0	Female	8	Dry
6	2015-12-21	3	0	Male	8	Dry
6	2015-12-21	3	0	Female	8	Dry
1	2015-12-21	3	0	Male	9	Dry
1	2015-12-21	3	0	Female	9	Dry
2	2015-12-21	3	0	Male	9	Dry
2	2015-12-21	3	0	Female	9	Dry
3	2015-12-21	3	0	Male	9	Dry
3	2015-12-21	3	0	Female	9	Dry
4	2015-12-21	3	0	Male	9	Dry
4	2015-12-21	3	0	Female	9	Dry
5	2015-12-21	3	0	Male	9	Dry
5	2015-12-21	3	0	Female	9	Dry
6	2015-12-21	3	0	Female	9	Dry
6	2015-12-21	3	3	Male	9	Dry
1	2015-12-21	3	0	Male	10	Dry
1	2015-12-21	3	0	Female	10	Dry
2	2015-12-21	3	0	Male	10	Dry
2	2015-12-21	3	0	Female	10	Dry
3	2015-12-21	3	0	Male	10	Dry
3	2015-12-21	3	0	Female	10	Dry
4	2015-12-21	3	0	Male	10	Dry
4	2015-12-21	3	0	Female	10	Dry
5	2015-12-21	3	0	Male	10	Dry
5	2015-12-21	3	0	Female	10	Dry
6	2015-12-21	3	0	Male	10	Dry
6	2015-12-21	3	0	Female	10	Dry
1	2015-12-21	3	0	Male	11	Dry
1	2015-12-21	3	0	Female	11	Dry
2	2015-12-21	3	0	Male	11	Dry
2	2015-12-21	3	0	Female	11	Dry
3	2015-12-21	3	0	Male	11	Dry
3	2015-12-21	3	0	Female	11	Dry
4	2015-12-21	3	0	Male	11	Dry
4	2015-12-21	3	0	Female	11	Dry
5	2015-12-21	3	0	Male	11	Dry
5	2015-12-21	3	0	Female	11	Dry
6	2015-12-21	3	0	Female	11	Dry
6	2015-12-21	3	4	Male	11	Dry
1	2015-12-21	3	0	Female	12	Dry
1	2015-12-21	3	0	Male	12	Dry
2	2015-12-21	3	0	Female	12	Dry
3	2015-12-21	3	0	Male	12	Dry
3	2015-12-21	3	0	Female	12	Dry
4	2015-12-21	3	0	Male	12	Dry
4	2015-12-21	3	0	Female	12	Dry
5	2015-12-21	3	0	Male	12	Dry
5	2015-12-21	3	0	Female	12	Dry
6	2015-12-21	3	0	Male	12	Dry
6	2015-12-21	3	0	Female	12	Dry
2	2015-12-21	3	2	Male	12	Dry
1	2015-12-28	4	0	Male	-1	Dry
1	2015-12-28	4	0	Female	-1	Dry
2	2015-12-28	4	0	Male	-1	Dry
2	2015-12-28	4	0	Female	-1	Dry
3	2015-12-28	4	0	Female	-1	Dry
4	2015-12-28	4	0	Male	-1	Dry
4	2015-12-28	4	0	Female	-1	Dry
5	2015-12-28	4	0	Male	-1	Dry
5	2015-12-28	4	0	Female	-1	Dry
6	2015-12-28	4	0	Male	-1	Dry
6	2015-12-28	4	0	Female	-1	Dry
3	2015-12-28	4	1	Male	-1	Dry
1	2015-12-28	4	0	Female	0	Dry
2	2015-12-28	4	0	Male	0	Dry
2	2015-12-28	4	0	Female	0	Dry
3	2015-12-28	4	0	Male	0	Dry
3	2015-12-28	4	0	Female	0	Dry
4	2015-12-28	4	0	Male	0	Dry
4	2015-12-28	4	0	Female	0	Dry
5	2015-12-28	4	0	Male	0	Dry
5	2015-12-28	4	0	Female	0	Dry
1	2015-12-28	4	3	Male	0	Dry
6	2015-12-28	4	4	Female	0	Dry
6	2015-12-28	4	10	Male	0	Dry
1	2015-12-28	4	0	Male	1	Dry
1	2015-12-28	4	0	Female	1	Dry
2	2015-12-28	4	0	Male	1	Dry
2	2015-12-28	4	0	Female	1	Dry
3	2015-12-28	4	0	Male	1	Dry
3	2015-12-28	4	0	Female	1	Dry
4	2015-12-28	4	0	Male	1	Dry
4	2015-12-28	4	0	Female	1	Dry
5	2015-12-28	4	0	Male	1	Dry
5	2015-12-28	4	0	Female	1	Dry
6	2015-12-28	4	0	Male	1	Dry
6	2015-12-28	4	0	Female	1	Dry
1	2015-12-28	4	0	Male	2	Dry
1	2015-12-28	4	0	Female	2	Dry
2	2015-12-28	4	0	Male	2	Dry
2	2015-12-28	4	0	Female	2	Dry
3	2015-12-28	4	0	Male	2	Dry
3	2015-12-28	4	0	Female	2	Dry
4	2015-12-28	4	0	Male	2	Dry
4	2015-12-28	4	0	Female	2	Dry
5	2015-12-28	4	0	Male	2	Dry
5	2015-12-28	4	0	Female	2	Dry
6	2015-12-28	4	0	Male	2	Dry
6	2015-12-28	4	0	Female	2	Dry
1	2015-12-28	4	0	Male	3	Dry
1	2015-12-28	4	0	Female	3	Dry
2	2015-12-28	4	0	Male	3	Dry
2	2015-12-28	4	0	Female	3	Dry
3	2015-12-28	4	0	Male	3	Dry
3	2015-12-28	4	0	Female	3	Dry
4	2015-12-28	4	0	Male	3	Dry
4	2015-12-28	4	0	Female	3	Dry
5	2015-12-28	4	0	Male	3	Dry
5	2015-12-28	4	0	Female	3	Dry
6	2015-12-28	4	0	Male	3	Dry
6	2015-12-28	4	0	Female	3	Dry
1	2015-12-28	4	0	Male	4	Dry
1	2015-12-28	4	0	Female	4	Dry
2	2015-12-28	4	0	Male	4	Dry
2	2015-12-28	4	0	Female	4	Dry
3	2015-12-28	4	0	Male	4	Dry
3	2015-12-28	4	0	Female	4	Dry
4	2015-12-28	4	0	Male	4	Dry
4	2015-12-28	4	0	Female	4	Dry
5	2015-12-28	4	0	Male	4	Dry
5	2015-12-28	4	0	Female	4	Dry
6	2015-12-28	4	0	Male	4	Dry
6	2015-12-28	4	0	Female	4	Dry
1	2015-12-28	4	0	Male	5	Dry
1	2015-12-28	4	0	Female	5	Dry
2	2015-12-28	4	0	Male	5	Dry
2	2015-12-28	4	0	Female	5	Dry
3	2015-12-28	4	0	Male	5	Dry
3	2015-12-28	4	0	Female	5	Dry
4	2015-12-28	4	0	Male	5	Dry
4	2015-12-28	4	0	Female	5	Dry
5	2015-12-28	4	0	Male	5	Dry
5	2015-12-28	4	0	Female	5	Dry
6	2015-12-28	4	0	Male	5	Dry
6	2015-12-28	4	0	Female	5	Dry
1	2015-12-28	4	0	Male	6	Dry
1	2015-12-28	4	0	Female	6	Dry
2	2015-12-28	4	0	Male	6	Dry
2	2015-12-28	4	0	Female	6	Dry
3	2015-12-28	4	0	Male	6	Dry
3	2015-12-28	4	0	Female	6	Dry
4	2015-12-28	4	0	Male	6	Dry
4	2015-12-28	4	0	Female	6	Dry
5	2015-12-28	4	0	Male	6	Dry
5	2015-12-28	4	0	Female	6	Dry
6	2015-12-28	4	0	Male	6	Dry
6	2015-12-28	4	0	Female	6	Dry
1	2015-12-28	4	0	Male	7	Dry
1	2015-12-28	4	0	Female	7	Dry
2	2015-12-28	4	0	Male	7	Dry
2	2015-12-28	4	0	Female	7	Dry
3	2015-12-28	4	0	Male	7	Dry
3	2015-12-28	4	0	Female	7	Dry
4	2015-12-28	4	0	Male	7	Dry
4	2015-12-28	4	0	Female	7	Dry
5	2015-12-28	4	0	Male	7	Dry
5	2015-12-28	4	0	Female	7	Dry
6	2015-12-28	4	0	Male	7	Dry
6	2015-12-28	4	0	Female	7	Dry
1	2015-12-28	4	0	Male	8	Dry
1	2015-12-28	4	0	Female	8	Dry
2	2015-12-28	4	0	Male	8	Dry
2	2015-12-28	4	0	Female	8	Dry
3	2015-12-28	4	0	Male	8	Dry
3	2015-12-28	4	0	Female	8	Dry
4	2015-12-28	4	0	Male	8	Dry
4	2015-12-28	4	0	Female	8	Dry
5	2015-12-28	4	0	Male	8	Dry
5	2015-12-28	4	0	Female	8	Dry
6	2015-12-28	4	0	Male	8	Dry
6	2015-12-28	4	0	Female	8	Dry
1	2015-12-28	4	0	Male	9	Dry
1	2015-12-28	4	0	Female	9	Dry
2	2015-12-28	4	0	Male	9	Dry
2	2015-12-28	4	0	Female	9	Dry
3	2015-12-28	4	0	Male	9	Dry
3	2015-12-28	4	0	Female	9	Dry
4	2015-12-28	4	0	Male	9	Dry
4	2015-12-28	4	0	Female	9	Dry
5	2015-12-28	4	0	Male	9	Dry
5	2015-12-28	4	0	Female	9	Dry
6	2015-12-28	4	0	Male	9	Dry
6	2015-12-28	4	0	Female	9	Dry
1	2015-12-28	4	0	Male	10	Dry
1	2015-12-28	4	0	Female	10	Dry
2	2015-12-28	4	0	Male	10	Dry
2	2015-12-28	4	0	Female	10	Dry
3	2015-12-28	4	0	Male	10	Dry
3	2015-12-28	4	0	Female	10	Dry
4	2015-12-28	4	0	Male	10	Dry
4	2015-12-28	4	0	Female	10	Dry
5	2015-12-28	4	0	Male	10	Dry
5	2015-12-28	4	0	Female	10	Dry
6	2015-12-28	4	0	Male	10	Dry
6	2015-12-28	4	0	Female	10	Dry
1	2015-12-28	4	0	Male	11	Dry
1	2015-12-28	4	0	Female	11	Dry
2	2015-12-28	4	0	Male	11	Dry
2	2015-12-28	4	0	Female	11	Dry
3	2015-12-28	4	0	Male	11	Dry
3	2015-12-28	4	0	Female	11	Dry
4	2015-12-28	4	0	Male	11	Dry
4	2015-12-28	4	0	Female	11	Dry
5	2015-12-28	4	0	Female	11	Dry
6	2015-12-28	4	0	Female	11	Dry
5	2015-12-28	4	1	Male	11	Dry
6	2015-12-28	4	7	Male	11	Dry
1	2015-12-28	4	0	Female	12	Dry
1	2015-12-28	4	0	Male	12	Dry
2	2015-12-28	4	0	Male	12	Dry
2	2015-12-28	4	0	Female	12	Dry
3	2015-12-28	4	0	Male	12	Dry
3	2015-12-28	4	0	Female	12	Dry
4	2015-12-28	4	0	Female	12	Dry
6	2015-12-28	4	0	Female	12	Dry
5	2015-12-28	4	2	Female	12	Dry
6	2015-12-28	4	2	Male	12	Dry
4	2015-12-28	4	3	Male	12	Dry
5	2015-12-28	4	5	Male	12	Dry
1	2016-01-04	5	0	Male	-1	Dry
1	2016-01-04	5	0	Female	-1	Dry
2	2016-01-04	5	0	Male	-1	Dry
2	2016-01-04	5	0	Female	-1	Dry
3	2016-01-04	5	0	Female	-1	Dry
4	2016-01-04	5	0	Male	-1	Dry
4	2016-01-04	5	0	Female	-1	Dry
5	2016-01-04	5	0	Male	-1	Dry
5	2016-01-04	5	0	Female	-1	Dry
6	2016-01-04	5	0	Male	-1	Dry
6	2016-01-04	5	0	Female	-1	Dry
3	2016-01-04	5	4	Male	-1	Dry
1	2016-01-04	5	0	Male	0	Dry
1	2016-01-04	5	0	Female	0	Dry
2	2016-01-04	5	0	Male	0	Dry
2	2016-01-04	5	0	Female	0	Dry
4	2016-01-04	5	0	Male	0	Dry
4	2016-01-04	5	0	Female	0	Dry
5	2016-01-04	5	0	Male	0	Dry
5	2016-01-04	5	0	Female	0	Dry
3	2016-01-04	5	2	Female	0	Dry
6	2016-01-04	5	2	Female	0	Dry
3	2016-01-04	5	3	Male	0	Dry
6	2016-01-04	5	5	Male	0	Dry
1	2016-01-04	5	0	Male	1	Dry
1	2016-01-04	5	0	Female	1	Dry
2	2016-01-04	5	0	Male	1	Dry
2	2016-01-04	5	0	Female	1	Dry
3	2016-01-04	5	0	Male	1	Dry
3	2016-01-04	5	0	Female	1	Dry
4	2016-01-04	5	0	Male	1	Dry
4	2016-01-04	5	0	Female	1	Dry
5	2016-01-04	5	0	Male	1	Dry
5	2016-01-04	5	0	Female	1	Dry
6	2016-01-04	5	0	Male	1	Dry
6	2016-01-04	5	0	Female	1	Dry
1	2016-01-04	5	0	Male	2	Dry
1	2016-01-04	5	0	Female	2	Dry
2	2016-01-04	5	0	Male	2	Dry
2	2016-01-04	5	0	Female	2	Dry
3	2016-01-04	5	0	Male	2	Dry
3	2016-01-04	5	0	Female	2	Dry
4	2016-01-04	5	0	Male	2	Dry
4	2016-01-04	5	0	Female	2	Dry
5	2016-01-04	5	0	Male	2	Dry
5	2016-01-04	5	0	Female	2	Dry
6	2016-01-04	5	0	Male	2	Dry
6	2016-01-04	5	0	Female	2	Dry
1	2016-01-04	5	0	Female	3	Dry
2	2016-01-04	5	0	Male	3	Dry
2	2016-01-04	5	0	Female	3	Dry
3	2016-01-04	5	0	Male	3	Dry
3	2016-01-04	5	0	Female	3	Dry
4	2016-01-04	5	0	Male	3	Dry
4	2016-01-04	5	0	Female	3	Dry
5	2016-01-04	5	0	Male	3	Dry
5	2016-01-04	5	0	Female	3	Dry
6	2016-01-04	5	0	Male	3	Dry
6	2016-01-04	5	0	Female	3	Dry
1	2016-01-04	5	1	Male	3	Dry
1	2016-01-04	5	0	Male	4	Dry
1	2016-01-04	5	0	Female	4	Dry
2	2016-01-04	5	0	Male	4	Dry
2	2016-01-04	5	0	Female	4	Dry
3	2016-01-04	5	0	Male	4	Dry
3	2016-01-04	5	0	Female	4	Dry
4	2016-01-04	5	0	Male	4	Dry
4	2016-01-04	5	0	Female	4	Dry
5	2016-01-04	5	0	Male	4	Dry
5	2016-01-04	5	0	Female	4	Dry
6	2016-01-04	5	0	Male	4	Dry
6	2016-01-04	5	0	Female	4	Dry
1	2016-01-04	5	0	Male	5	Dry
1	2016-01-04	5	0	Female	5	Dry
2	2016-01-04	5	0	Male	5	Dry
2	2016-01-04	5	0	Female	5	Dry
3	2016-01-04	5	0	Male	5	Dry
3	2016-01-04	5	0	Female	5	Dry
4	2016-01-04	5	0	Male	5	Dry
4	2016-01-04	5	0	Female	5	Dry
5	2016-01-04	5	0	Male	5	Dry
5	2016-01-04	5	0	Female	5	Dry
6	2016-01-04	5	0	Male	5	Dry
6	2016-01-04	5	0	Female	5	Dry
1	2016-01-04	5	0	Male	6	Dry
1	2016-01-04	5	0	Female	6	Dry
2	2016-01-04	5	0	Male	6	Dry
2	2016-01-04	5	0	Female	6	Dry
3	2016-01-04	5	0	Male	6	Dry
3	2016-01-04	5	0	Female	6	Dry
4	2016-01-04	5	0	Male	6	Dry
4	2016-01-04	5	0	Female	6	Dry
5	2016-01-04	5	0	Male	6	Dry
5	2016-01-04	5	0	Female	6	Dry
6	2016-01-04	5	0	Male	6	Dry
6	2016-01-04	5	0	Female	6	Dry
1	2016-01-04	5	0	Male	7	Dry
1	2016-01-04	5	0	Female	7	Dry
2	2016-01-04	5	0	Male	7	Dry
2	2016-01-04	5	0	Female	7	Dry
3	2016-01-04	5	0	Male	7	Dry
3	2016-01-04	5	0	Female	7	Dry
4	2016-01-04	5	0	Male	7	Dry
4	2016-01-04	5	0	Female	7	Dry
5	2016-01-04	5	0	Male	7	Dry
5	2016-01-04	5	0	Female	7	Dry
6	2016-01-04	5	0	Male	7	Dry
6	2016-01-04	5	0	Female	7	Dry
1	2016-01-04	5	0	Male	8	Dry
1	2016-01-04	5	0	Female	8	Dry
2	2016-01-04	5	0	Male	8	Dry
2	2016-01-04	5	0	Female	8	Dry
3	2016-01-04	5	0	Male	8	Dry
3	2016-01-04	5	0	Female	8	Dry
4	2016-01-04	5	0	Male	8	Dry
4	2016-01-04	5	0	Female	8	Dry
5	2016-01-04	5	0	Male	8	Dry
5	2016-01-04	5	0	Female	8	Dry
6	2016-01-04	5	0	Male	8	Dry
6	2016-01-04	5	0	Female	8	Dry
1	2016-01-04	5	0	Male	9	Dry
1	2016-01-04	5	0	Female	9	Dry
2	2016-01-04	5	0	Male	9	Dry
2	2016-01-04	5	0	Female	9	Dry
3	2016-01-04	5	0	Male	9	Dry
3	2016-01-04	5	0	Female	9	Dry
4	2016-01-04	5	0	Male	9	Dry
4	2016-01-04	5	0	Female	9	Dry
5	2016-01-04	5	0	Male	9	Dry
5	2016-01-04	5	0	Female	9	Dry
6	2016-01-04	5	0	Male	9	Dry
6	2016-01-04	5	0	Female	9	Dry
1	2016-01-04	5	0	Male	10	Dry
1	2016-01-04	5	0	Female	10	Dry
2	2016-01-04	5	0	Male	10	Dry
2	2016-01-04	5	0	Female	10	Dry
3	2016-01-04	5	0	Male	10	Dry
3	2016-01-04	5	0	Female	10	Dry
4	2016-01-04	5	0	Female	10	Dry
5	2016-01-04	5	0	Male	10	Dry
5	2016-01-04	5	0	Female	10	Dry
6	2016-01-04	5	0	Male	10	Dry
6	2016-01-04	5	0	Female	10	Dry
4	2016-01-04	5	3	Male	10	Dry
1	2016-01-04	5	0	Male	11	Dry
1	2016-01-04	5	0	Female	11	Dry
2	2016-01-04	5	0	Male	11	Dry
2	2016-01-04	5	0	Female	11	Dry
3	2016-01-04	5	0	Male	11	Dry
3	2016-01-04	5	0	Female	11	Dry
4	2016-01-04	5	0	Male	11	Dry
4	2016-01-04	5	0	Female	11	Dry
5	2016-01-04	5	0	Male	11	Dry
5	2016-01-04	5	0	Female	11	Dry
6	2016-01-04	5	0	Female	11	Dry
6	2016-01-04	5	4	Male	11	Dry
1	2016-01-04	5	0	Female	12	Dry
1	2016-01-04	5	0	Male	12	Dry
2	2016-01-04	5	0	Male	12	Dry
2	2016-01-04	5	0	Female	12	Dry
3	2016-01-04	5	0	Male	12	Dry
3	2016-01-04	5	0	Female	12	Dry
4	2016-01-04	5	0	Male	12	Dry
4	2016-01-04	5	0	Female	12	Dry
5	2016-01-04	5	0	Male	12	Dry
5	2016-01-04	5	0	Female	12	Dry
6	2016-01-04	5	0	Male	12	Dry
6	2016-01-04	5	0	Female	12	Dry
1	2016-01-11	6	0	Male	-1	Dry
1	2016-01-11	6	0	Female	-1	Dry
2	2016-01-11	6	0	Female	-1	Dry
3	2016-01-11	6	0	Male	-1	Dry
3	2016-01-11	6	0	Female	-1	Dry
4	2016-01-11	6	0	Female	-1	Dry
5	2016-01-11	6	0	Female	-1	Dry
6	2016-01-11	6	0	Male	-1	Dry
6	2016-01-11	6	0	Female	-1	Dry
5	2016-01-11	6	1	Male	-1	Dry
4	2016-01-11	6	2	Male	-1	Dry
2	2016-01-11	6	5	Male	-1	Dry
1	2016-01-11	6	0	Female	0	Dry
3	2016-01-11	6	0	Male	0	Dry
3	2016-01-11	6	0	Female	0	Dry
4	2016-01-11	6	0	Male	0	Dry
4	2016-01-11	6	0	Female	0	Dry
5	2016-01-11	6	0	Female	0	Dry
6	2016-01-11	6	0	Male	0	Dry
6	2016-01-11	6	0	Female	0	Dry
2	2016-01-11	6	3	Male	0	Dry
2	2016-01-11	6	3	Female	0	Dry
5	2016-01-11	6	5	Male	0	Dry
1	2016-01-11	6	11	Male	0	Dry
1	2016-01-11	6	0	Female	1	Dry
2	2016-01-11	6	0	Male	1	Dry
2	2016-01-11	6	0	Female	1	Dry
3	2016-01-11	6	0	Male	1	Dry
3	2016-01-11	6	0	Female	1	Dry
4	2016-01-11	6	0	Male	1	Dry
4	2016-01-11	6	0	Female	1	Dry
5	2016-01-11	6	0	Male	1	Dry
5	2016-01-11	6	0	Female	1	Dry
6	2016-01-11	6	0	Female	1	Dry
6	2016-01-11	6	3	Male	1	Dry
1	2016-01-11	6	4	Male	1	Dry
1	2016-01-11	6	0	Male	2	Dry
1	2016-01-11	6	0	Female	2	Dry
2	2016-01-11	6	0	Male	2	Dry
2	2016-01-11	6	0	Female	2	Dry
3	2016-01-11	6	0	Male	2	Dry
3	2016-01-11	6	0	Female	2	Dry
4	2016-01-11	6	0	Male	2	Dry
4	2016-01-11	6	0	Female	2	Dry
5	2016-01-11	6	0	Male	2	Dry
5	2016-01-11	6	0	Female	2	Dry
6	2016-01-11	6	0	Male	2	Dry
6	2016-01-11	6	0	Female	2	Dry
1	2016-01-11	6	0	Male	3	Dry
1	2016-01-11	6	0	Female	3	Dry
2	2016-01-11	6	0	Male	3	Dry
2	2016-01-11	6	0	Female	3	Dry
3	2016-01-11	6	0	Male	3	Dry
3	2016-01-11	6	0	Female	3	Dry
4	2016-01-11	6	0	Male	3	Dry
4	2016-01-11	6	0	Female	3	Dry
5	2016-01-11	6	0	Female	3	Dry
6	2016-01-11	6	0	Male	3	Dry
6	2016-01-11	6	0	Female	3	Dry
5	2016-01-11	6	1	Male	3	Dry
1	2016-01-11	6	0	Male	4	Dry
1	2016-01-11	6	0	Female	4	Dry
2	2016-01-11	6	0	Male	4	Dry
2	2016-01-11	6	0	Female	4	Dry
3	2016-01-11	6	0	Male	4	Dry
3	2016-01-11	6	0	Female	4	Dry
4	2016-01-11	6	0	Male	4	Dry
4	2016-01-11	6	0	Female	4	Dry
5	2016-01-11	6	0	Male	4	Dry
5	2016-01-11	6	0	Female	4	Dry
6	2016-01-11	6	0	Male	4	Dry
6	2016-01-11	6	0	Female	4	Dry
1	2016-01-11	6	0	Male	5	Dry
1	2016-01-11	6	0	Female	5	Dry
2	2016-01-11	6	0	Male	5	Dry
2	2016-01-11	6	0	Female	5	Dry
3	2016-01-11	6	0	Male	5	Dry
3	2016-01-11	6	0	Female	5	Dry
4	2016-01-11	6	0	Male	5	Dry
4	2016-01-11	6	0	Female	5	Dry
5	2016-01-11	6	0	Male	5	Dry
5	2016-01-11	6	0	Female	5	Dry
6	2016-01-11	6	0	Male	5	Dry
6	2016-01-11	6	0	Female	5	Dry
1	2016-01-11	6	0	Male	6	Dry
1	2016-01-11	6	0	Female	6	Dry
2	2016-01-11	6	0	Male	6	Dry
2	2016-01-11	6	0	Female	6	Dry
3	2016-01-11	6	0	Male	6	Dry
3	2016-01-11	6	0	Female	6	Dry
4	2016-01-11	6	0	Male	6	Dry
4	2016-01-11	6	0	Female	6	Dry
5	2016-01-11	6	0	Male	6	Dry
5	2016-01-11	6	0	Female	6	Dry
6	2016-01-11	6	0	Male	6	Dry
6	2016-01-11	6	0	Female	6	Dry
1	2016-01-11	6	0	Male	7	Dry
1	2016-01-11	6	0	Female	7	Dry
2	2016-01-11	6	0	Male	7	Dry
2	2016-01-11	6	0	Female	7	Dry
3	2016-01-11	6	0	Male	7	Dry
3	2016-01-11	6	0	Female	7	Dry
4	2016-01-11	6	0	Male	7	Dry
4	2016-01-11	6	0	Female	7	Dry
5	2016-01-11	6	0	Male	7	Dry
5	2016-01-11	6	0	Female	7	Dry
6	2016-01-11	6	0	Male	7	Dry
6	2016-01-11	6	0	Female	7	Dry
1	2016-01-11	6	0	Male	8	Dry
1	2016-01-11	6	0	Female	8	Dry
2	2016-01-11	6	0	Male	8	Dry
2	2016-01-11	6	0	Female	8	Dry
3	2016-01-11	6	0	Male	8	Dry
3	2016-01-11	6	0	Female	8	Dry
4	2016-01-11	6	0	Male	8	Dry
4	2016-01-11	6	0	Female	8	Dry
5	2016-01-11	6	0	Male	8	Dry
5	2016-01-11	6	0	Female	8	Dry
6	2016-01-11	6	0	Male	8	Dry
6	2016-01-11	6	0	Female	8	Dry
1	2016-01-11	6	0	Male	9	Dry
1	2016-01-11	6	0	Female	9	Dry
2	2016-01-11	6	0	Male	9	Dry
2	2016-01-11	6	0	Female	9	Dry
3	2016-01-11	6	0	Male	9	Dry
3	2016-01-11	6	0	Female	9	Dry
4	2016-01-11	6	0	Male	9	Dry
4	2016-01-11	6	0	Female	9	Dry
5	2016-01-11	6	0	Male	9	Dry
5	2016-01-11	6	0	Female	9	Dry
6	2016-01-11	6	0	Male	9	Dry
6	2016-01-11	6	0	Female	9	Dry
1	2016-01-11	6	0	Male	10	Dry
1	2016-01-11	6	0	Female	10	Dry
2	2016-01-11	6	0	Male	10	Dry
2	2016-01-11	6	0	Female	10	Dry
3	2016-01-11	6	0	Female	10	Dry
4	2016-01-11	6	0	Male	10	Dry
4	2016-01-11	6	0	Female	10	Dry
5	2016-01-11	6	0	Male	10	Dry
5	2016-01-11	6	0	Female	10	Dry
6	2016-01-11	6	0	Male	10	Dry
6	2016-01-11	6	0	Female	10	Dry
3	2016-01-11	6	4	Male	10	Dry
2	2016-01-11	6	0	Female	11	Dry
4	2016-01-11	6	0	Female	11	Dry
5	2016-01-11	6	0	Male	11	Dry
5	2016-01-11	6	0	Female	11	Dry
6	2016-01-11	6	0	Male	11	Dry
6	2016-01-11	6	0	Female	11	Dry
3	2016-01-11	6	1	Female	11	Dry
4	2016-01-11	6	1	Male	11	Dry
1	2016-01-11	6	3	Female	11	Dry
2	2016-01-11	6	4	Male	11	Dry
3	2016-01-11	6	4	Male	11	Dry
1	2016-01-11	6	6	Male	11	Dry
1	2016-01-11	6	0	Female	12	Dry
1	2016-01-11	6	0	Male	12	Dry
2	2016-01-11	6	0	Male	12	Dry
2	2016-01-11	6	0	Female	12	Dry
3	2016-01-11	6	0	Male	12	Dry
3	2016-01-11	6	0	Female	12	Dry
4	2016-01-11	6	0	Male	12	Dry
4	2016-01-11	6	0	Female	12	Dry
5	2016-01-11	6	0	Male	12	Dry
5	2016-01-11	6	0	Female	12	Dry
6	2016-01-11	6	0	Male	12	Dry
6	2016-01-11	6	0	Female	12	Dry
1	2016-01-18	7	0	Female	-1	Dry
2	2016-01-18	7	0	Male	-1	Dry
2	2016-01-18	7	0	Female	-1	Dry
3	2016-01-18	7	0	Male	-1	Dry
3	2016-01-18	7	0	Female	-1	Dry
4	2016-01-18	7	0	Male	-1	Dry
4	2016-01-18	7	0	Female	-1	Dry
5	2016-01-18	7	0	Male	-1	Dry
5	2016-01-18	7	0	Female	-1	Dry
6	2016-01-18	7	0	Male	-1	Dry
6	2016-01-18	7	0	Female	-1	Dry
1	2016-01-18	7	4	Male	-1	Dry
1	2016-01-18	7	0	Female	0	Dry
2	2016-01-18	7	0	Female	0	Dry
3	2016-01-18	7	0	Female	0	Dry
4	2016-01-18	7	1	Female	0	Dry
6	2016-01-18	7	1	Female	0	Dry
1	2016-01-18	7	4	Male	0	Dry
2	2016-01-18	7	4	Male	0	Dry
5	2016-01-18	7	4	Female	0	Dry
3	2016-01-18	7	5	Male	0	Dry
5	2016-01-18	7	6	Male	0	Dry
4	2016-01-18	7	8	Male	0	Dry
6	2016-01-18	7	10	Male	0	Dry
2	2016-01-18	7	0	Male	1	Dry
2	2016-01-18	7	0	Female	1	Dry
3	2016-01-18	7	0	Male	1	Dry
3	2016-01-18	7	0	Female	1	Dry
4	2016-01-18	7	0	Male	1	Dry
4	2016-01-18	7	0	Female	1	Dry
6	2016-01-18	7	0	Male	1	Dry
6	2016-01-18	7	0	Female	1	Dry
1	2016-01-18	7	4	Female	1	Dry
5	2016-01-18	7	5	Female	1	Dry
1	2016-01-18	7	8	Male	1	Dry
5	2016-01-18	7	10	Male	1	Dry
1	2016-01-18	7	0	Female	2	Dry
2	2016-01-18	7	0	Male	2	Dry
2	2016-01-18	7	0	Female	2	Dry
3	2016-01-18	7	0	Female	2	Dry
4	2016-01-18	7	0	Female	2	Dry
5	2016-01-18	7	0	Male	2	Dry
5	2016-01-18	7	0	Female	2	Dry
6	2016-01-18	7	0	Female	2	Dry
4	2016-01-18	7	2	Male	2	Dry
3	2016-01-18	7	3	Male	2	Dry
6	2016-01-18	7	5	Male	2	Dry
1	2016-01-18	7	13	Male	2	Dry
1	2016-01-18	7	0	Male	3	Dry
1	2016-01-18	7	0	Female	3	Dry
2	2016-01-18	7	0	Male	3	Dry
2	2016-01-18	7	0	Female	3	Dry
3	2016-01-18	7	0	Male	3	Dry
3	2016-01-18	7	0	Female	3	Dry
4	2016-01-18	7	0	Male	3	Dry
4	2016-01-18	7	0	Female	3	Dry
5	2016-01-18	7	0	Male	3	Dry
5	2016-01-18	7	0	Female	3	Dry
6	2016-01-18	7	0	Male	3	Dry
6	2016-01-18	7	0	Female	3	Dry
1	2016-01-18	7	0	Male	4	Dry
1	2016-01-18	7	0	Female	4	Dry
2	2016-01-18	7	0	Male	4	Dry
2	2016-01-18	7	0	Female	4	Dry
3	2016-01-18	7	0	Male	4	Dry
3	2016-01-18	7	0	Female	4	Dry
4	2016-01-18	7	0	Male	4	Dry
4	2016-01-18	7	0	Female	4	Dry
5	2016-01-18	7	0	Male	4	Dry
5	2016-01-18	7	0	Female	4	Dry
6	2016-01-18	7	0	Male	4	Dry
6	2016-01-18	7	0	Female	4	Dry
1	2016-01-18	7	0	Male	5	Dry
1	2016-01-18	7	0	Female	5	Dry
2	2016-01-18	7	0	Male	5	Dry
2	2016-01-18	7	0	Female	5	Dry
3	2016-01-18	7	0	Male	5	Dry
3	2016-01-18	7	0	Female	5	Dry
4	2016-01-18	7	0	Male	5	Dry
4	2016-01-18	7	0	Female	5	Dry
5	2016-01-18	7	0	Male	5	Dry
5	2016-01-18	7	0	Female	5	Dry
6	2016-01-18	7	0	Male	5	Dry
6	2016-01-18	7	0	Female	5	Dry
1	2016-01-18	7	0	Male	6	Dry
1	2016-01-18	7	0	Female	6	Dry
2	2016-01-18	7	0	Male	6	Dry
2	2016-01-18	7	0	Female	6	Dry
3	2016-01-18	7	0	Male	6	Dry
3	2016-01-18	7	0	Female	6	Dry
4	2016-01-18	7	0	Male	6	Dry
4	2016-01-18	7	0	Female	6	Dry
5	2016-01-18	7	0	Male	6	Dry
5	2016-01-18	7	0	Female	6	Dry
6	2016-01-18	7	0	Male	6	Dry
6	2016-01-18	7	0	Female	6	Dry
1	2016-01-18	7	0	Male	7	Dry
1	2016-01-18	7	0	Female	7	Dry
2	2016-01-18	7	0	Male	7	Dry
2	2016-01-18	7	0	Female	7	Dry
3	2016-01-18	7	0	Male	7	Dry
3	2016-01-18	7	0	Female	7	Dry
4	2016-01-18	7	0	Male	7	Dry
4	2016-01-18	7	0	Female	7	Dry
5	2016-01-18	7	0	Male	7	Dry
5	2016-01-18	7	0	Female	7	Dry
6	2016-01-18	7	0	Female	7	Dry
6	2016-01-18	7	1	Male	7	Dry
1	2016-01-18	7	0	Male	8	Dry
1	2016-01-18	7	0	Female	8	Dry
2	2016-01-18	7	0	Male	8	Dry
2	2016-01-18	7	0	Female	8	Dry
3	2016-01-18	7	0	Male	8	Dry
3	2016-01-18	7	0	Female	8	Dry
4	2016-01-18	7	0	Male	8	Dry
4	2016-01-18	7	0	Female	8	Dry
5	2016-01-18	7	0	Male	8	Dry
5	2016-01-18	7	0	Female	8	Dry
6	2016-01-18	7	0	Male	8	Dry
6	2016-01-18	7	0	Female	8	Dry
1	2016-01-18	7	0	Male	9	Dry
1	2016-01-18	7	0	Female	9	Dry
2	2016-01-18	7	0	Male	9	Dry
2	2016-01-18	7	0	Female	9	Dry
3	2016-01-18	7	0	Male	9	Dry
3	2016-01-18	7	0	Female	9	Dry
5	2016-01-18	7	0	Male	9	Dry
5	2016-01-18	7	0	Female	9	Dry
6	2016-01-18	7	0	Male	9	Dry
6	2016-01-18	7	0	Female	9	Dry
4	2016-01-18	7	3	Female	9	Dry
4	2016-01-18	7	10	Male	9	Dry
1	2016-01-18	7	0	Male	10	Dry
1	2016-01-18	7	0	Female	10	Dry
2	2016-01-18	7	0	Male	10	Dry
2	2016-01-18	7	0	Female	10	Dry
3	2016-01-18	7	0	Male	10	Dry
3	2016-01-18	7	0	Female	10	Dry
4	2016-01-18	7	0	Female	10	Dry
5	2016-01-18	7	0	Male	10	Dry
5	2016-01-18	7	0	Female	10	Dry
6	2016-01-18	7	0	Male	10	Dry
6	2016-01-18	7	0	Female	10	Dry
4	2016-01-18	7	1	Male	10	Dry
1	2016-01-18	7	0	Male	11	Dry
1	2016-01-18	7	0	Female	11	Dry
2	2016-01-18	7	0	Female	11	Dry
3	2016-01-18	7	0	Male	11	Dry
3	2016-01-18	7	0	Female	11	Dry
4	2016-01-18	7	0	Male	11	Dry
4	2016-01-18	7	0	Female	11	Dry
5	2016-01-18	7	0	Male	11	Dry
5	2016-01-18	7	0	Female	11	Dry
6	2016-01-18	7	0	Male	11	Dry
6	2016-01-18	7	0	Female	11	Dry
2	2016-01-18	7	2	Male	11	Dry
3	2016-01-18	7	0	Male	12	Dry
3	2016-01-18	7	0	Female	12	Dry
4	2016-01-18	7	0	Male	12	Dry
4	2016-01-18	7	0	Female	12	Dry
5	2016-01-18	7	0	Male	12	Dry
5	2016-01-18	7	0	Female	12	Dry
6	2016-01-18	7	0	Male	12	Dry
6	2016-01-18	7	0	Female	12	Dry
2	2016-01-18	7	2	Female	12	Dry
2	2016-01-18	7	3	Male	12	Dry
1	2016-01-18	7	4	Female	12	Dry
1	2016-01-18	7	6	Male	12	Dry
1	2016-01-25	8	0	Female	-1	Dry
2	2016-01-25	8	0	Male	-1	Dry
2	2016-01-25	8	0	Female	-1	Dry
3	2016-01-25	8	0	Female	-1	Dry
4	2016-01-25	8	0	Female	-1	Dry
5	2016-01-25	8	0	Male	-1	Dry
5	2016-01-25	8	0	Female	-1	Dry
6	2016-01-25	8	0	Male	-1	Dry
6	2016-01-25	8	0	Female	-1	Dry
3	2016-01-25	8	5	Male	-1	Dry
4	2016-01-25	8	5	Male	-1	Dry
1	2016-01-25	8	6	Male	-1	Dry
1	2016-01-25	8	0	Male	0	Dry
1	2016-01-25	8	0	Female	0	Dry
2	2016-01-25	8	0	Female	0	Dry
4	2016-01-25	8	0	Male	0	Dry
4	2016-01-25	8	0	Female	0	Dry
6	2016-01-25	8	0	Female	0	Dry
2	2016-01-25	8	5	Male	0	Dry
3	2016-01-25	8	6	Female	0	Dry
5	2016-01-25	8	8	Female	0	Dry
5	2016-01-25	8	9	Male	0	Dry
6	2016-01-25	8	9	Male	0	Dry
3	2016-01-25	8	21	Male	0	Dry
1	2016-01-25	8	0	Male	1	Dry
1	2016-01-25	8	0	Female	1	Dry
2	2016-01-25	8	0	Male	1	Dry
2	2016-01-25	8	0	Female	1	Dry
3	2016-01-25	8	0	Female	1	Dry
4	2016-01-25	8	0	Female	1	Dry
5	2016-01-25	8	0	Male	1	Dry
5	2016-01-25	8	0	Female	1	Dry
6	2016-01-25	8	0	Female	1	Dry
3	2016-01-25	8	4	Male	1	Dry
4	2016-01-25	8	5	Male	1	Dry
6	2016-01-25	8	6	Male	1	Dry
1	2016-01-25	8	0	Female	2	Dry
2	2016-01-25	8	0	Male	2	Dry
2	2016-01-25	8	0	Female	2	Dry
3	2016-01-25	8	0	Female	2	Dry
4	2016-01-25	8	0	Male	2	Dry
4	2016-01-25	8	0	Female	2	Dry
5	2016-01-25	8	0	Female	2	Dry
6	2016-01-25	8	0	Female	2	Dry
6	2016-01-25	8	2	Male	2	Dry
3	2016-01-25	8	3	Male	2	Dry
5	2016-01-25	8	3	Male	2	Dry
1	2016-01-25	8	5	Male	2	Dry
1	2016-01-25	8	0	Male	3	Dry
1	2016-01-25	8	0	Female	3	Dry
2	2016-01-25	8	0	Female	3	Dry
3	2016-01-25	8	0	Female	3	Dry
4	2016-01-25	8	0	Female	3	Dry
5	2016-01-25	8	0	Male	3	Dry
5	2016-01-25	8	0	Female	3	Dry
6	2016-01-25	8	0	Male	3	Dry
6	2016-01-25	8	0	Female	3	Dry
4	2016-01-25	8	1	Male	3	Dry
2	2016-01-25	8	4	Male	3	Dry
3	2016-01-25	8	7	Male	3	Dry
1	2016-01-25	8	0	Male	4	Dry
1	2016-01-25	8	0	Female	4	Dry
2	2016-01-25	8	0	Male	4	Dry
2	2016-01-25	8	0	Female	4	Dry
3	2016-01-25	8	0	Female	4	Dry
4	2016-01-25	8	0	Male	4	Dry
4	2016-01-25	8	0	Female	4	Dry
5	2016-01-25	8	0	Female	4	Dry
6	2016-01-25	8	0	Male	4	Dry
6	2016-01-25	8	0	Female	4	Dry
5	2016-01-25	8	4	Male	4	Dry
3	2016-01-25	8	5	Male	4	Dry
1	2016-01-25	8	0	Female	5	Dry
2	2016-01-25	8	0	Male	5	Dry
2	2016-01-25	8	0	Female	5	Dry
3	2016-01-25	8	0	Male	5	Dry
3	2016-01-25	8	0	Female	5	Dry
4	2016-01-25	8	0	Male	5	Dry
4	2016-01-25	8	0	Female	5	Dry
5	2016-01-25	8	0	Male	5	Dry
5	2016-01-25	8	0	Female	5	Dry
6	2016-01-25	8	0	Male	5	Dry
6	2016-01-25	8	0	Female	5	Dry
1	2016-01-25	8	3	Male	5	Dry
1	2016-01-25	8	0	Male	6	Dry
1	2016-01-25	8	0	Female	6	Dry
2	2016-01-25	8	0	Male	6	Dry
2	2016-01-25	8	0	Female	6	Dry
3	2016-01-25	8	0	Male	6	Dry
3	2016-01-25	8	0	Female	6	Dry
4	2016-01-25	8	0	Male	6	Dry
4	2016-01-25	8	0	Female	6	Dry
5	2016-01-25	8	0	Male	6	Dry
5	2016-01-25	8	0	Female	6	Dry
6	2016-01-25	8	0	Male	6	Dry
6	2016-01-25	8	0	Female	6	Dry
1	2016-01-25	8	0	Male	7	Dry
1	2016-01-25	8	0	Female	7	Dry
2	2016-01-25	8	0	Male	7	Dry
2	2016-01-25	8	0	Female	7	Dry
3	2016-01-25	8	0	Male	7	Dry
3	2016-01-25	8	0	Female	7	Dry
4	2016-01-25	8	0	Male	7	Dry
4	2016-01-25	8	0	Female	7	Dry
5	2016-01-25	8	0	Male	7	Dry
5	2016-01-25	8	0	Female	7	Dry
6	2016-01-25	8	0	Male	7	Dry
6	2016-01-25	8	0	Female	7	Dry
1	2016-01-25	8	0	Male	8	Dry
1	2016-01-25	8	0	Female	8	Dry
2	2016-01-25	8	0	Male	8	Dry
2	2016-01-25	8	0	Female	8	Dry
3	2016-01-25	8	0	Male	8	Dry
3	2016-01-25	8	0	Female	8	Dry
4	2016-01-25	8	0	Male	8	Dry
4	2016-01-25	8	0	Female	8	Dry
5	2016-01-25	8	0	Male	8	Dry
5	2016-01-25	8	0	Female	8	Dry
6	2016-01-25	8	0	Female	8	Dry
6	2016-01-25	8	2	Male	8	Dry
1	2016-01-25	8	0	Female	9	Dry
2	2016-01-25	8	0	Male	9	Dry
2	2016-01-25	8	0	Female	9	Dry
3	2016-01-25	8	0	Male	9	Dry
3	2016-01-25	8	0	Female	9	Dry
4	2016-01-25	8	0	Female	9	Dry
5	2016-01-25	8	0	Female	9	Dry
6	2016-01-25	8	0	Male	9	Dry
6	2016-01-25	8	0	Female	9	Dry
4	2016-01-25	8	4	Male	9	Dry
5	2016-01-25	8	4	Male	9	Dry
1	2016-01-25	8	5	Male	9	Dry
1	2016-01-25	8	0	Male	10	Dry
1	2016-01-25	8	0	Female	10	Dry
2	2016-01-25	8	0	Male	10	Dry
2	2016-01-25	8	0	Female	10	Dry
3	2016-01-25	8	0	Male	10	Dry
3	2016-01-25	8	0	Female	10	Dry
4	2016-01-25	8	0	Male	10	Dry
4	2016-01-25	8	0	Female	10	Dry
5	2016-01-25	8	0	Male	10	Dry
5	2016-01-25	8	0	Female	10	Dry
6	2016-01-25	8	0	Male	10	Dry
6	2016-01-25	8	0	Female	10	Dry
1	2016-01-25	8	0	Male	11	Dry
1	2016-01-25	8	0	Female	11	Dry
2	2016-01-25	8	0	Female	11	Dry
4	2016-01-25	8	0	Male	11	Dry
4	2016-01-25	8	0	Female	11	Dry
5	2016-01-25	8	0	Male	11	Dry
5	2016-01-25	8	0	Female	11	Dry
6	2016-01-25	8	0	Female	11	Dry
3	2016-01-25	8	3	Female	11	Dry
3	2016-01-25	8	4	Male	11	Dry
2	2016-01-25	8	8	Male	11	Dry
6	2016-01-25	8	14	Male	11	Dry
1	2016-01-25	8	0	Female	12	Dry
1	2016-01-25	8	0	Male	12	Dry
2	2016-01-25	8	0	Male	12	Dry
2	2016-01-25	8	0	Female	12	Dry
3	2016-01-25	8	0	Male	12	Dry
3	2016-01-25	8	0	Female	12	Dry
4	2016-01-25	8	0	Male	12	Dry
4	2016-01-25	8	0	Female	12	Dry
5	2016-01-25	8	0	Female	12	Dry
6	2016-01-25	8	0	Male	12	Dry
6	2016-01-25	8	0	Female	12	Dry
5	2016-01-25	8	2	Male	12	Dry
1	2016-02-01	9	0	Male	-1	Dry
1	2016-02-01	9	0	Female	-1	Dry
2	2016-02-01	9	0	Male	-1	Dry
2	2016-02-01	9	0	Female	-1	Dry
4	2016-02-01	9	0	Male	-1	Dry
4	2016-02-01	9	0	Female	-1	Dry
5	2016-02-01	9	0	Male	-1	Dry
5	2016-02-01	9	0	Female	-1	Dry
6	2016-02-01	9	0	Male	-1	Dry
6	2016-02-01	9	0	Female	-1	Dry
3	2016-02-01	9	1	Female	-1	Dry
3	2016-02-01	9	6	Male	-1	Dry
1	2016-02-01	9	0	Male	0	Dry
1	2016-02-01	9	0	Female	0	Dry
2	2016-02-01	9	0	Female	0	Dry
6	2016-02-01	9	0	Female	0	Dry
3	2016-02-01	9	3	Female	0	Dry
5	2016-02-01	9	3	Female	0	Dry
4	2016-02-01	9	4	Male	0	Dry
4	2016-02-01	9	4	Female	0	Dry
2	2016-02-01	9	6	Male	0	Dry
3	2016-02-01	9	6	Male	0	Dry
6	2016-02-01	9	6	Male	0	Dry
5	2016-02-01	9	10	Male	0	Dry
1	2016-02-01	9	0	Female	1	Dry
2	2016-02-01	9	0	Female	1	Dry
4	2016-02-01	9	0	Male	1	Dry
4	2016-02-01	9	0	Female	1	Dry
5	2016-02-01	9	0	Female	1	Dry
6	2016-02-01	9	0	Female	1	Dry
3	2016-02-01	9	1	Female	1	Dry
5	2016-02-01	9	1	Male	1	Dry
1	2016-02-01	9	5	Male	1	Dry
2	2016-02-01	9	5	Male	1	Dry
3	2016-02-01	9	5	Male	1	Dry
6	2016-02-01	9	5	Male	1	Dry
1	2016-02-01	9	0	Female	2	Dry
2	2016-02-01	9	0	Male	2	Dry
2	2016-02-01	9	0	Female	2	Dry
3	2016-02-01	9	0	Male	2	Dry
3	2016-02-01	9	0	Female	2	Dry
4	2016-02-01	9	0	Male	2	Dry
4	2016-02-01	9	0	Female	2	Dry
5	2016-02-01	9	0	Female	2	Dry
6	2016-02-01	9	0	Female	2	Dry
6	2016-02-01	9	1	Male	2	Dry
5	2016-02-01	9	3	Male	2	Dry
1	2016-02-01	9	6	Male	2	Dry
1	2016-02-01	9	0	Female	3	Dry
2	2016-02-01	9	0	Male	3	Dry
2	2016-02-01	9	0	Female	3	Dry
3	2016-02-01	9	0	Male	3	Dry
3	2016-02-01	9	0	Female	3	Dry
4	2016-02-01	9	0	Male	3	Dry
4	2016-02-01	9	0	Female	3	Dry
5	2016-02-01	9	0	Male	3	Dry
5	2016-02-01	9	0	Female	3	Dry
6	2016-02-01	9	0	Female	3	Dry
6	2016-02-01	9	5	Male	3	Dry
1	2016-02-01	9	7	Male	3	Dry
1	2016-02-01	9	0	Male	4	Dry
1	2016-02-01	9	0	Female	4	Dry
2	2016-02-01	9	0	Female	4	Dry
3	2016-02-01	9	0	Male	4	Dry
3	2016-02-01	9	0	Female	4	Dry
4	2016-02-01	9	0	Male	4	Dry
4	2016-02-01	9	0	Female	4	Dry
5	2016-02-01	9	0	Female	4	Dry
6	2016-02-01	9	0	Male	4	Dry
6	2016-02-01	9	0	Female	4	Dry
2	2016-02-01	9	1	Male	4	Dry
5	2016-02-01	9	4	Male	4	Dry
1	2016-02-01	9	0	Male	5	Dry
1	2016-02-01	9	0	Female	5	Dry
2	2016-02-01	9	0	Male	5	Dry
2	2016-02-01	9	0	Female	5	Dry
3	2016-02-01	9	0	Male	5	Dry
3	2016-02-01	9	0	Female	5	Dry
4	2016-02-01	9	0	Male	5	Dry
4	2016-02-01	9	0	Female	5	Dry
5	2016-02-01	9	0	Female	5	Dry
6	2016-02-01	9	0	Male	5	Dry
6	2016-02-01	9	0	Female	5	Dry
5	2016-02-01	9	1	Male	5	Dry
1	2016-02-01	9	0	Male	6	Dry
1	2016-02-01	9	0	Female	6	Dry
2	2016-02-01	9	0	Male	6	Dry
2	2016-02-01	9	0	Female	6	Dry
3	2016-02-01	9	0	Male	6	Dry
3	2016-02-01	9	0	Female	6	Dry
4	2016-02-01	9	0	Male	6	Dry
4	2016-02-01	9	0	Female	6	Dry
5	2016-02-01	9	0	Male	6	Dry
5	2016-02-01	9	0	Female	6	Dry
6	2016-02-01	9	0	Male	6	Dry
6	2016-02-01	9	0	Female	6	Dry
1	2016-02-01	9	0	Male	7	Dry
1	2016-02-01	9	0	Female	7	Dry
2	2016-02-01	9	0	Male	7	Dry
2	2016-02-01	9	0	Female	7	Dry
3	2016-02-01	9	0	Male	7	Dry
3	2016-02-01	9	0	Female	7	Dry
4	2016-02-01	9	0	Male	7	Dry
4	2016-02-01	9	0	Female	7	Dry
5	2016-02-01	9	0	Female	7	Dry
6	2016-02-01	9	0	Male	7	Dry
6	2016-02-01	9	0	Female	7	Dry
5	2016-02-01	9	1	Male	7	Dry
1	2016-02-01	9	0	Male	8	Dry
1	2016-02-01	9	0	Female	8	Dry
2	2016-02-01	9	0	Male	8	Dry
2	2016-02-01	9	0	Female	8	Dry
3	2016-02-01	9	0	Male	8	Dry
3	2016-02-01	9	0	Female	8	Dry
4	2016-02-01	9	0	Male	8	Dry
4	2016-02-01	9	0	Female	8	Dry
6	2016-02-01	9	0	Male	8	Dry
6	2016-02-01	9	0	Female	8	Dry
5	2016-02-01	9	2	Female	8	Dry
5	2016-02-01	9	4	Male	8	Dry
1	2016-02-01	9	0	Male	9	Dry
1	2016-02-01	9	0	Female	9	Dry
2	2016-02-01	9	0	Male	9	Dry
2	2016-02-01	9	0	Female	9	Dry
3	2016-02-01	9	0	Male	9	Dry
3	2016-02-01	9	0	Female	9	Dry
5	2016-02-01	9	0	Male	9	Dry
5	2016-02-01	9	0	Female	9	Dry
6	2016-02-01	9	0	Male	9	Dry
6	2016-02-01	9	0	Female	9	Dry
4	2016-02-01	9	1	Male	9	Dry
4	2016-02-01	9	1	Female	9	Dry
1	2016-02-01	9	0	Male	10	Dry
1	2016-02-01	9	0	Female	10	Dry
2	2016-02-01	9	0	Male	10	Dry
2	2016-02-01	9	0	Female	10	Dry
3	2016-02-01	9	0	Male	10	Dry
3	2016-02-01	9	0	Female	10	Dry
4	2016-02-01	9	0	Male	10	Dry
4	2016-02-01	9	0	Female	10	Dry
5	2016-02-01	9	0	Female	10	Dry
6	2016-02-01	9	0	Male	10	Dry
6	2016-02-01	9	0	Female	10	Dry
5	2016-02-01	9	1	Male	10	Dry
1	2016-02-01	9	0	Male	11	Dry
1	2016-02-01	9	0	Female	11	Dry
2	2016-02-01	9	0	Male	11	Dry
2	2016-02-01	9	0	Female	11	Dry
4	2016-02-01	9	0	Male	11	Dry
4	2016-02-01	9	0	Female	11	Dry
5	2016-02-01	9	0	Female	11	Dry
6	2016-02-01	9	0	Male	11	Dry
6	2016-02-01	9	0	Female	11	Dry
3	2016-02-01	9	2	Female	11	Dry
5	2016-02-01	9	2	Male	11	Dry
3	2016-02-01	9	7	Male	11	Dry
1	2016-02-01	9	0	Female	12	Dry
1	2016-02-01	9	0	Male	12	Dry
2	2016-02-01	9	0	Female	12	Dry
4	2016-02-01	9	0	Female	12	Dry
5	2016-02-01	9	0	Male	12	Dry
5	2016-02-01	9	0	Female	12	Dry
6	2016-02-01	9	0	Female	12	Dry
2	2016-02-01	9	1	Male	12	Dry
3	2016-02-01	9	2	Female	12	Dry
3	2016-02-01	9	3	Male	12	Dry
4	2016-02-01	9	3	Male	12	Dry
6	2016-02-01	9	4	Male	12	Dry
1	2016-02-08	10	0	Male	-1	Dry
1	2016-02-08	10	0	Female	-1	Dry
2	2016-02-08	10	0	Male	-1	Dry
2	2016-02-08	10	0	Female	-1	Dry
3	2016-02-08	10	0	Male	-1	Dry
3	2016-02-08	10	0	Female	-1	Dry
4	2016-02-08	10	0	Male	-1	Dry
4	2016-02-08	10	0	Female	-1	Dry
5	2016-02-08	10	0	Male	-1	Dry
5	2016-02-08	10	0	Female	-1	Dry
6	2016-02-08	10	0	Male	-1	Dry
6	2016-02-08	10	0	Female	-1	Dry
2	2016-02-08	10	0	Female	0	Dry
4	2016-02-08	10	0	Male	0	Dry
4	2016-02-08	10	0	Female	0	Dry
5	2016-02-08	10	0	Female	0	Dry
6	2016-02-08	10	0	Male	0	Dry
6	2016-02-08	10	0	Female	0	Dry
3	2016-02-08	10	3	Female	0	Dry
2	2016-02-08	10	7	Male	0	Dry
1	2016-02-08	10	8	Male	0	Dry
1	2016-02-08	10	8	Female	0	Dry
5	2016-02-08	10	10	Male	0	Dry
3	2016-02-08	10	14	Male	0	Dry
1	2016-02-08	10	0	Female	1	Dry
2	2016-02-08	10	0	Female	1	Dry
3	2016-02-08	10	0	Female	1	Dry
5	2016-02-08	10	0	Male	1	Dry
5	2016-02-08	10	0	Female	1	Dry
6	2016-02-08	10	0	Male	1	Dry
6	2016-02-08	10	0	Female	1	Dry
4	2016-02-08	10	1	Female	1	Dry
2	2016-02-08	10	2	Male	1	Dry
3	2016-02-08	10	3	Male	1	Dry
4	2016-02-08	10	3	Male	1	Dry
1	2016-02-08	10	4	Male	1	Dry
1	2016-02-08	10	0	Male	2	Dry
1	2016-02-08	10	0	Female	2	Dry
2	2016-02-08	10	0	Female	2	Dry
3	2016-02-08	10	0	Female	2	Dry
4	2016-02-08	10	0	Male	2	Dry
4	2016-02-08	10	0	Female	2	Dry
5	2016-02-08	10	0	Male	2	Dry
5	2016-02-08	10	0	Female	2	Dry
6	2016-02-08	10	0	Male	2	Dry
6	2016-02-08	10	0	Female	2	Dry
3	2016-02-08	10	4	Male	2	Dry
2	2016-02-08	10	5	Male	2	Dry
1	2016-02-08	10	0	Male	3	Dry
1	2016-02-08	10	0	Female	3	Dry
2	2016-02-08	10	0	Male	3	Dry
2	2016-02-08	10	0	Female	3	Dry
3	2016-02-08	10	0	Male	3	Dry
3	2016-02-08	10	0	Female	3	Dry
4	2016-02-08	10	0	Male	3	Dry
4	2016-02-08	10	0	Female	3	Dry
5	2016-02-08	10	0	Female	3	Dry
6	2016-02-08	10	0	Male	3	Dry
6	2016-02-08	10	0	Female	3	Dry
5	2016-02-08	10	4	Male	3	Dry
1	2016-02-08	10	0	Male	4	Dry
1	2016-02-08	10	0	Female	4	Dry
2	2016-02-08	10	0	Male	4	Dry
2	2016-02-08	10	0	Female	4	Dry
3	2016-02-08	10	0	Female	4	Dry
4	2016-02-08	10	0	Male	4	Dry
4	2016-02-08	10	0	Female	4	Dry
5	2016-02-08	10	0	Male	4	Dry
5	2016-02-08	10	0	Female	4	Dry
6	2016-02-08	10	0	Male	4	Dry
6	2016-02-08	10	0	Female	4	Dry
3	2016-02-08	10	2	Male	4	Dry
1	2016-02-08	10	0	Male	5	Dry
1	2016-02-08	10	0	Female	5	Dry
2	2016-02-08	10	0	Male	5	Dry
2	2016-02-08	10	0	Female	5	Dry
3	2016-02-08	10	0	Male	5	Dry
3	2016-02-08	10	0	Female	5	Dry
4	2016-02-08	10	0	Male	5	Dry
4	2016-02-08	10	0	Female	5	Dry
5	2016-02-08	10	0	Male	5	Dry
5	2016-02-08	10	0	Female	5	Dry
6	2016-02-08	10	0	Male	5	Dry
6	2016-02-08	10	0	Female	5	Dry
1	2016-02-08	10	0	Male	6	Dry
1	2016-02-08	10	0	Female	6	Dry
2	2016-02-08	10	0	Male	6	Dry
2	2016-02-08	10	0	Female	6	Dry
3	2016-02-08	10	0	Male	6	Dry
3	2016-02-08	10	0	Female	6	Dry
4	2016-02-08	10	0	Male	6	Dry
4	2016-02-08	10	0	Female	6	Dry
5	2016-02-08	10	0	Male	6	Dry
5	2016-02-08	10	0	Female	6	Dry
6	2016-02-08	10	0	Male	6	Dry
6	2016-02-08	10	0	Female	6	Dry
1	2016-02-08	10	0	Male	7	Dry
1	2016-02-08	10	0	Female	7	Dry
2	2016-02-08	10	0	Male	7	Dry
2	2016-02-08	10	0	Female	7	Dry
3	2016-02-08	10	0	Male	7	Dry
3	2016-02-08	10	0	Female	7	Dry
4	2016-02-08	10	0	Male	7	Dry
4	2016-02-08	10	0	Female	7	Dry
5	2016-02-08	10	0	Male	7	Dry
5	2016-02-08	10	0	Female	7	Dry
6	2016-02-08	10	0	Male	7	Dry
6	2016-02-08	10	0	Female	7	Dry
1	2016-02-08	10	0	Male	8	Dry
1	2016-02-08	10	0	Female	8	Dry
2	2016-02-08	10	0	Male	8	Dry
2	2016-02-08	10	0	Female	8	Dry
3	2016-02-08	10	0	Male	8	Dry
3	2016-02-08	10	0	Female	8	Dry
4	2016-02-08	10	0	Male	8	Dry
4	2016-02-08	10	0	Female	8	Dry
5	2016-02-08	10	0	Male	8	Dry
5	2016-02-08	10	0	Female	8	Dry
6	2016-02-08	10	0	Male	8	Dry
6	2016-02-08	10	0	Female	8	Dry
1	2016-02-08	10	0	Male	9	Dry
1	2016-02-08	10	0	Female	9	Dry
2	2016-02-08	10	0	Male	9	Dry
2	2016-02-08	10	0	Female	9	Dry
3	2016-02-08	10	0	Male	9	Dry
3	2016-02-08	10	0	Female	9	Dry
4	2016-02-08	10	0	Male	9	Dry
4	2016-02-08	10	0	Female	9	Dry
5	2016-02-08	10	0	Male	9	Dry
5	2016-02-08	10	0	Female	9	Dry
6	2016-02-08	10	0	Male	9	Dry
6	2016-02-08	10	0	Female	9	Dry
1	2016-02-08	10	0	Male	10	Dry
1	2016-02-08	10	0	Female	10	Dry
2	2016-02-08	10	0	Female	10	Dry
3	2016-02-08	10	0	Male	10	Dry
3	2016-02-08	10	0	Female	10	Dry
4	2016-02-08	10	0	Male	10	Dry
4	2016-02-08	10	0	Female	10	Dry
5	2016-02-08	10	0	Male	10	Dry
5	2016-02-08	10	0	Female	10	Dry
6	2016-02-08	10	0	Female	10	Dry
2	2016-02-08	10	1	Male	10	Dry
6	2016-02-08	10	7	Male	10	Dry
1	2016-02-08	10	0	Male	11	Dry
1	2016-02-08	10	0	Female	11	Dry
2	2016-02-08	10	0	Female	11	Dry
3	2016-02-08	10	0	Male	11	Dry
3	2016-02-08	10	0	Female	11	Dry
4	2016-02-08	10	0	Male	11	Dry
4	2016-02-08	10	0	Female	11	Dry
5	2016-02-08	10	0	Female	11	Dry
6	2016-02-08	10	0	Male	11	Dry
6	2016-02-08	10	0	Female	11	Dry
5	2016-02-08	10	3	Male	11	Dry
2	2016-02-08	10	5	Male	11	Dry
1	2016-02-08	10	0	Female	12	Dry
1	2016-02-08	10	0	Male	12	Dry
3	2016-02-08	10	0	Female	12	Dry
5	2016-02-08	10	0	Female	12	Dry
6	2016-02-08	10	0	Male	12	Dry
6	2016-02-08	10	0	Female	12	Dry
3	2016-02-08	10	1	Male	12	Dry
4	2016-02-08	10	1	Male	12	Dry
4	2016-02-08	10	1	Female	12	Dry
2	2016-02-08	10	2	Female	12	Dry
5	2016-02-08	10	3	Male	12	Dry
2	2016-02-08	10	4	Male	12	Dry
1	2016-02-15	11	0	Male	-1	Dry
1	2016-02-15	11	0	Female	-1	Dry
2	2016-02-15	11	0	Male	-1	Dry
2	2016-02-15	11	0	Female	-1	Dry
3	2016-02-15	11	0	Female	-1	Dry
4	2016-02-15	11	0	Male	-1	Dry
4	2016-02-15	11	0	Female	-1	Dry
5	2016-02-15	11	0	Male	-1	Dry
5	2016-02-15	11	0	Female	-1	Dry
3	2016-02-15	11	3	Male	-1	Dry
6	2016-02-15	11	5	Female	-1	Dry
6	2016-02-15	11	6	Male	-1	Dry
1	2016-02-15	11	0	Male	0	Dry
1	2016-02-15	11	0	Female	0	Dry
2	2016-02-15	11	0	Female	0	Dry
3	2016-02-15	11	0	Male	0	Dry
3	2016-02-15	11	0	Female	0	Dry
4	2016-02-15	11	0	Male	0	Dry
4	2016-02-15	11	0	Female	0	Dry
6	2016-02-15	11	0	Female	0	Dry
6	2016-02-15	11	1	Male	0	Dry
2	2016-02-15	11	7	Male	0	Dry
5	2016-02-15	11	13	Female	0	Dry
5	2016-02-15	11	15	Male	0	Dry
1	2016-02-15	11	0	Female	1	Dry
2	2016-02-15	11	0	Female	1	Dry
3	2016-02-15	11	0	Female	1	Dry
4	2016-02-15	11	0	Female	1	Dry
5	2016-02-15	11	0	Male	1	Dry
5	2016-02-15	11	0	Female	1	Dry
6	2016-02-15	11	0	Male	1	Dry
6	2016-02-15	11	0	Female	1	Dry
4	2016-02-15	11	1	Male	1	Dry
1	2016-02-15	11	4	Male	1	Dry
3	2016-02-15	11	6	Male	1	Dry
2	2016-02-15	11	9	Male	1	Dry
1	2016-02-15	11	0	Male	2	Dry
1	2016-02-15	11	0	Female	2	Dry
2	2016-02-15	11	0	Female	2	Dry
3	2016-02-15	11	0	Male	2	Dry
3	2016-02-15	11	0	Female	2	Dry
4	2016-02-15	11	0	Male	2	Dry
4	2016-02-15	11	0	Female	2	Dry
6	2016-02-15	11	0	Male	2	Dry
6	2016-02-15	11	0	Female	2	Dry
5	2016-02-15	11	2	Male	2	Dry
5	2016-02-15	11	2	Female	2	Dry
2	2016-02-15	11	12	Male	2	Dry
1	2016-02-15	11	0	Male	3	Dry
1	2016-02-15	11	0	Female	3	Dry
2	2016-02-15	11	0	Male	3	Dry
2	2016-02-15	11	0	Female	3	Dry
3	2016-02-15	11	0	Male	3	Dry
3	2016-02-15	11	0	Female	3	Dry
4	2016-02-15	11	0	Male	3	Dry
4	2016-02-15	11	0	Female	3	Dry
5	2016-02-15	11	0	Female	3	Dry
6	2016-02-15	11	0	Male	3	Dry
6	2016-02-15	11	0	Female	3	Dry
5	2016-02-15	11	4	Male	3	Dry
1	2016-02-15	11	0	Male	4	Dry
1	2016-02-15	11	0	Female	4	Dry
2	2016-02-15	11	0	Male	4	Dry
2	2016-02-15	11	0	Female	4	Dry
3	2016-02-15	11	0	Male	4	Dry
3	2016-02-15	11	0	Female	4	Dry
4	2016-02-15	11	0	Male	4	Dry
4	2016-02-15	11	0	Female	4	Dry
5	2016-02-15	11	0	Male	4	Dry
5	2016-02-15	11	0	Female	4	Dry
6	2016-02-15	11	0	Male	4	Dry
6	2016-02-15	11	0	Female	4	Dry
1	2016-02-15	11	0	Male	5	Dry
1	2016-02-15	11	0	Female	5	Dry
2	2016-02-15	11	0	Male	5	Dry
2	2016-02-15	11	0	Female	5	Dry
3	2016-02-15	11	0	Female	5	Dry
4	2016-02-15	11	0	Male	5	Dry
4	2016-02-15	11	0	Female	5	Dry
5	2016-02-15	11	0	Male	5	Dry
5	2016-02-15	11	0	Female	5	Dry
6	2016-02-15	11	0	Male	5	Dry
6	2016-02-15	11	0	Female	5	Dry
3	2016-02-15	11	3	Male	5	Dry
1	2016-02-15	11	0	Male	6	Dry
1	2016-02-15	11	0	Female	6	Dry
2	2016-02-15	11	0	Male	6	Dry
2	2016-02-15	11	0	Female	6	Dry
3	2016-02-15	11	0	Male	6	Dry
3	2016-02-15	11	0	Female	6	Dry
4	2016-02-15	11	0	Male	6	Dry
4	2016-02-15	11	0	Female	6	Dry
5	2016-02-15	11	0	Male	6	Dry
5	2016-02-15	11	0	Female	6	Dry
6	2016-02-15	11	0	Male	6	Dry
6	2016-02-15	11	0	Female	6	Dry
1	2016-02-15	11	0	Male	7	Dry
1	2016-02-15	11	0	Female	7	Dry
2	2016-02-15	11	0	Male	7	Dry
2	2016-02-15	11	0	Female	7	Dry
3	2016-02-15	11	0	Male	7	Dry
3	2016-02-15	11	0	Female	7	Dry
4	2016-02-15	11	0	Female	7	Dry
5	2016-02-15	11	0	Female	7	Dry
6	2016-02-15	11	0	Male	7	Dry
6	2016-02-15	11	0	Female	7	Dry
5	2016-02-15	11	2	Male	7	Dry
4	2016-02-15	11	4	Male	7	Dry
1	2016-02-15	11	0	Male	8	Dry
1	2016-02-15	11	0	Female	8	Dry
2	2016-02-15	11	0	Male	8	Dry
2	2016-02-15	11	0	Female	8	Dry
3	2016-02-15	11	0	Female	8	Dry
4	2016-02-15	11	0	Male	8	Dry
4	2016-02-15	11	0	Female	8	Dry
5	2016-02-15	11	0	Male	8	Dry
5	2016-02-15	11	0	Female	8	Dry
6	2016-02-15	11	0	Male	8	Dry
6	2016-02-15	11	0	Female	8	Dry
3	2016-02-15	11	2	Male	8	Dry
1	2016-02-15	11	0	Male	9	Dry
1	2016-02-15	11	0	Female	9	Dry
2	2016-02-15	11	0	Male	9	Dry
2	2016-02-15	11	0	Female	9	Dry
3	2016-02-15	11	0	Male	9	Dry
3	2016-02-15	11	0	Female	9	Dry
4	2016-02-15	11	0	Female	9	Dry
5	2016-02-15	11	0	Male	9	Dry
5	2016-02-15	11	0	Female	9	Dry
6	2016-02-15	11	0	Male	9	Dry
6	2016-02-15	11	0	Female	9	Dry
4	2016-02-15	11	4	Male	9	Dry
1	2016-02-15	11	0	Male	10	Dry
1	2016-02-15	11	0	Female	10	Dry
2	2016-02-15	11	0	Male	10	Dry
2	2016-02-15	11	0	Female	10	Dry
3	2016-02-15	11	0	Female	10	Dry
4	2016-02-15	11	0	Male	10	Dry
4	2016-02-15	11	0	Female	10	Dry
6	2016-02-15	11	0	Male	10	Dry
6	2016-02-15	11	0	Female	10	Dry
3	2016-02-15	11	1	Male	10	Dry
5	2016-02-15	11	2	Female	10	Dry
5	2016-02-15	11	7	Male	10	Dry
1	2016-02-15	11	0	Female	11	Dry
2	2016-02-15	11	0	Male	11	Dry
2	2016-02-15	11	0	Female	11	Dry
3	2016-02-15	11	0	Female	11	Dry
4	2016-02-15	11	0	Male	11	Dry
4	2016-02-15	11	0	Female	11	Dry
5	2016-02-15	11	0	Female	11	Dry
6	2016-02-15	11	0	Male	11	Dry
6	2016-02-15	11	0	Female	11	Dry
3	2016-02-15	11	2	Male	11	Dry
1	2016-02-15	11	11	Male	11	Dry
5	2016-02-15	11	14	Male	11	Dry
1	2016-02-15	11	0	Female	12	Dry
1	2016-02-15	11	0	Male	12	Dry
2	2016-02-15	11	0	Female	12	Dry
3	2016-02-15	11	0	Female	12	Dry
4	2016-02-15	11	0	Female	12	Dry
5	2016-02-15	11	0	Male	12	Dry
5	2016-02-15	11	0	Female	12	Dry
6	2016-02-15	11	0	Male	12	Dry
6	2016-02-15	11	0	Female	12	Dry
2	2016-02-15	11	1	Male	12	Dry
3	2016-02-15	11	3	Male	12	Dry
4	2016-02-15	11	4	Male	12	Dry
1	2016-02-22	12	0	Female	-1	Dry
2	2016-02-22	12	0	Male	-1	Dry
2	2016-02-22	12	0	Female	-1	Dry
3	2016-02-22	12	0	Female	-1	Dry
4	2016-02-22	12	0	Female	-1	Dry
5	2016-02-22	12	0	Female	-1	Dry
6	2016-02-22	12	0	Male	-1	Dry
6	2016-02-22	12	0	Female	-1	Dry
5	2016-02-22	12	2	Male	-1	Dry
4	2016-02-22	12	3	Male	-1	Dry
1	2016-02-22	12	4	Male	-1	Dry
3	2016-02-22	12	6	Male	-1	Dry
1	2016-02-22	12	0	Male	0	Dry
1	2016-02-22	12	0	Female	0	Dry
3	2016-02-22	12	0	Female	0	Dry
4	2016-02-22	12	0	Female	0	Dry
6	2016-02-22	12	0	Female	0	Dry
2	2016-02-22	12	1	Female	0	Dry
4	2016-02-22	12	4	Male	0	Dry
2	2016-02-22	12	6	Male	0	Dry
6	2016-02-22	12	6	Male	0	Dry
3	2016-02-22	12	12	Male	0	Dry
5	2016-02-22	12	12	Female	0	Dry
5	2016-02-22	12	18	Male	0	Dry
2	2016-02-22	12	0	Male	1	Dry
2	2016-02-22	12	0	Female	1	Dry
6	2016-02-22	12	0	Female	1	Dry
6	2016-02-22	12	1	Male	1	Dry
3	2016-02-22	12	2	Female	1	Dry
4	2016-02-22	12	2	Female	1	Dry
4	2016-02-22	12	4	Male	1	Dry
5	2016-02-22	12	4	Male	1	Dry
5	2016-02-22	12	4	Female	1	Dry
1	2016-02-22	12	5	Female	1	Dry
3	2016-02-22	12	6	Male	1	Dry
1	2016-02-22	12	8	Male	1	Dry
1	2016-02-22	12	0	Female	2	Dry
2	2016-02-22	12	0	Male	2	Dry
2	2016-02-22	12	0	Female	2	Dry
3	2016-02-22	12	0	Female	2	Dry
4	2016-02-22	12	0	Female	2	Dry
5	2016-02-22	12	0	Female	2	Dry
6	2016-02-22	12	0	Male	2	Dry
6	2016-02-22	12	0	Female	2	Dry
1	2016-02-22	12	1	Male	2	Dry
4	2016-02-22	12	2	Male	2	Dry
3	2016-02-22	12	3	Male	2	Dry
5	2016-02-22	12	3	Male	2	Dry
1	2016-02-22	12	0	Female	3	Dry
2	2016-02-22	12	0	Male	3	Dry
2	2016-02-22	12	0	Female	3	Dry
3	2016-02-22	12	0	Female	3	Dry
4	2016-02-22	12	0	Male	3	Dry
4	2016-02-22	12	0	Female	3	Dry
5	2016-02-22	12	0	Male	3	Dry
5	2016-02-22	12	0	Female	3	Dry
6	2016-02-22	12	0	Male	3	Dry
6	2016-02-22	12	0	Female	3	Dry
3	2016-02-22	12	5	Male	3	Dry
1	2016-02-22	12	6	Male	3	Dry
1	2016-02-22	12	0	Male	4	Dry
1	2016-02-22	12	0	Female	4	Dry
2	2016-02-22	12	0	Male	4	Dry
2	2016-02-22	12	0	Female	4	Dry
3	2016-02-22	12	0	Male	4	Dry
3	2016-02-22	12	0	Female	4	Dry
4	2016-02-22	12	0	Male	4	Dry
4	2016-02-22	12	0	Female	4	Dry
5	2016-02-22	12	0	Male	4	Dry
5	2016-02-22	12	0	Female	4	Dry
6	2016-02-22	12	0	Male	4	Dry
6	2016-02-22	12	0	Female	4	Dry
1	2016-02-22	12	0	Male	5	Dry
1	2016-02-22	12	0	Female	5	Dry
2	2016-02-22	12	0	Male	5	Dry
2	2016-02-22	12	0	Female	5	Dry
3	2016-02-22	12	0	Female	5	Dry
4	2016-02-22	12	0	Male	5	Dry
4	2016-02-22	12	0	Female	5	Dry
5	2016-02-22	12	0	Male	5	Dry
5	2016-02-22	12	0	Female	5	Dry
6	2016-02-22	12	0	Male	5	Dry
6	2016-02-22	12	0	Female	5	Dry
3	2016-02-22	12	2	Male	5	Dry
1	2016-02-22	12	0	Male	6	Dry
1	2016-02-22	12	0	Female	6	Dry
2	2016-02-22	12	0	Male	6	Dry
2	2016-02-22	12	0	Female	6	Dry
4	2016-02-22	12	0	Male	6	Dry
4	2016-02-22	12	0	Female	6	Dry
5	2016-02-22	12	0	Male	6	Dry
5	2016-02-22	12	0	Female	6	Dry
6	2016-02-22	12	0	Female	6	Dry
6	2016-02-22	12	2	Male	6	Dry
3	2016-02-22	12	3	Female	6	Dry
3	2016-02-22	12	4	Male	6	Dry
1	2016-02-22	12	0	Male	7	Dry
1	2016-02-22	12	0	Female	7	Dry
2	2016-02-22	12	0	Male	7	Dry
2	2016-02-22	12	0	Female	7	Dry
3	2016-02-22	12	0	Male	7	Dry
3	2016-02-22	12	0	Female	7	Dry
4	2016-02-22	12	0	Male	7	Dry
4	2016-02-22	12	0	Female	7	Dry
5	2016-02-22	12	0	Female	7	Dry
6	2016-02-22	12	0	Male	7	Dry
6	2016-02-22	12	0	Female	7	Dry
5	2016-02-22	12	4	Male	7	Dry
1	2016-02-22	12	0	Male	8	Dry
1	2016-02-22	12	0	Female	8	Dry
2	2016-02-22	12	0	Male	8	Dry
2	2016-02-22	12	0	Female	8	Dry
3	2016-02-22	12	0	Male	8	Dry
3	2016-02-22	12	0	Female	8	Dry
4	2016-02-22	12	0	Male	8	Dry
4	2016-02-22	12	0	Female	8	Dry
5	2016-02-22	12	0	Male	8	Dry
5	2016-02-22	12	0	Female	8	Dry
6	2016-02-22	12	0	Male	8	Dry
6	2016-02-22	12	0	Female	8	Dry
1	2016-02-22	12	0	Male	9	Dry
1	2016-02-22	12	0	Female	9	Dry
2	2016-02-22	12	0	Male	9	Dry
2	2016-02-22	12	0	Female	9	Dry
3	2016-02-22	12	0	Female	9	Dry
4	2016-02-22	12	0	Female	9	Dry
6	2016-02-22	12	0	Male	9	Dry
6	2016-02-22	12	0	Female	9	Dry
5	2016-02-22	12	1	Female	9	Dry
5	2016-02-22	12	4	Male	9	Dry
3	2016-02-22	12	8	Male	9	Dry
4	2016-02-22	12	8	Male	9	Dry
1	2016-02-22	12	0	Female	10	Dry
2	2016-02-22	12	0	Male	10	Dry
2	2016-02-22	12	0	Female	10	Dry
3	2016-02-22	12	0	Female	10	Dry
4	2016-02-22	12	0	Female	10	Dry
5	2016-02-22	12	0	Female	10	Dry
6	2016-02-22	12	0	Female	10	Dry
5	2016-02-22	12	1	Male	10	Dry
6	2016-02-22	12	2	Male	10	Dry
1	2016-02-22	12	4	Male	10	Dry
3	2016-02-22	12	5	Male	10	Dry
4	2016-02-22	12	5	Male	10	Dry
1	2016-02-22	12	0	Female	11	Dry
2	2016-02-22	12	0	Male	11	Dry
2	2016-02-22	12	0	Female	11	Dry
3	2016-02-22	12	0	Female	11	Dry
6	2016-02-22	12	0	Female	11	Dry
5	2016-02-22	12	1	Female	11	Dry
4	2016-02-22	12	2	Female	11	Dry
[truncated: 7,109 more rows]
